# Supplementary material for: Barriers and facilitators to implementing workplace interventions to promote mental health: qualitative evidence synthesis
Source: Syst Rev. 2024 Jun 7;13:152. doi: 10.1186/s13643-024-02569-2 (PMC11157821; doi:10.1186/s13643-024-02569-2)
Supplement: Supplementary file 5 — Additional file 5. Studies excluded at full review with reason. [file 13643_2024_2569_MOESM5_ESM.xlsx]

## Sheet: Sheet1
Study (first author and date)	Reason for exclusion	Code
Abdin 2018	Not explicitly assessing implementation	1
Abildgaard 2017	Intervention targeting wrong outcome	2
Adhyaru 2022	Implementation data not rich enough	5
Aelfers 2013	Protocol of appropriate study. Author informed us that the results are not available due to project stopping early.	3
Aggarwal 2017	Not explicitly assessing implementation	1
Akerstrom 2021 (and Severin 2021)	Intervention targeting wrong outcomes	2
Alavi 2021	Study protocol (study not complete till 2023)	3
Alenkin 2020	Not explicitly assessing implementation	1
Alexander 2013	Not explicitly assessing implementation	1										Code	Code name	Frequency
Allexandre 2016	Not explicitly assessing implementation	1										1	Not explicitly assessing implementation	180
Almeida 2012	Wrong intervention focus	2										2	Wrong intervention aim	104
Andersen 2021	Not assessing implementation	1										3	Data not available	19
Andersen 2014	Not explicitly assessing implementation	1										4	Wrong setting	14
Anderson 2016	Not explicitly assessing implementation	1										5	Implementation data <3 (on data richness scale)	63
Anderson 2020	Not explicitly assessing implementation	1										6	Wrong population	6
Ângelo 2013	Not explicitly assessing implementation	1										7	Wrong intervnention format	26
Apostol 2021	Intervention targeting wrong outcome	2
Arapovic-Johansson 2018	Not explicitly assessing implementation	1
Arends 2014	Wrong intervention setting	4
Asare-Doku 2020	Not explicitly assessing implementation	1
Audhoe 2012	Wrong intervention setting	4
Augustsson 2015	Intervention targeting wrong outcome	2
Aust 2012	Intervention targeting wrong outcome	2
Axén 2017	Not reporting rich data on implementation	5
Backstrom 2022	Not explicitly assessing implementation	1
Baker 2021	Not explicitly assessing implementation	1
Banerjee 2017	Intervention not delivered in association with workplace	4
Bardon 2021	Intervention targeting wrong outcome	2
Baril-Gingras 2012	Not explicitly assessing implementation	1
Bartlett 2017	Not enough rich implementation data	5
Bartram 2020	Not explicitly assessing implementation	1
Bergström 2017	Not explicitly assessing implementation	1
Biron 2018	Not explicitly assessing implementation	1
Biron 2014 (a)	Not explicitly assessing implementation	1
Biron 2014 (b)	Not explicitly assessing implementation	1
Biron 2016	Not reporting rich data on implementation	5
Björk Brämberg 2019	Intervention targeting wrong outcome	2
Björk Brämberg 2021	Study not completed until 2024	3
Blake 2022	Not assessing implementation	1
Boschman 2013	Intervention targeting wrong outcome	2
Boss 2021	Study not completed yet	3
Brämberg 2015	Wrong population	6
Bramberg 2021	Results not published yet	3
Brand 2015	Not explicitly assessing implementation	1
Brandjerdporn 2022	Intervention targeting wrong outcome (Impact of COVID-19)	2
Bringsen 2012	Intervention targeting wrong outcome	2
British Occupational Health Research Foundation, No date	Not explicitly assessing implementation	1
Brondolo 2017	Not reporting rich data on implementation	5
Bronkhorst 2018	Intervention targeting wrong outcome	2
Brooks 2017	Wrong intervention setting	4
Brough 2015	Not explicitly assessing implementation	1
Brough 2014	Not explicitly assessing implementation	1
Bui 2022	Results not published yet	3
Burke 2014	Not explicitly assessing implementation	1
Burke 2014	Not explicitly assessing implementation	1
Burton 2010	Not reporting rich data on implementation	5
Busch 2021	Wrong intervention aim	2
Buschbach 2020	Intervention focusing on wrong outcome	2
Cahalin 2015	Intervention targeting wrong outcome	2
Caouette 2014	Intervention targeting wrong outcome	2
Carter 2013	Intervention targeting wrong outcome	2
Casey 2018	Not reporting rich data on implementation	5
Cedstrand 2020	Protocol for Cedstrand 2021 (see below)	1
Cedstrand 2021 (a)	Not assessing implementation process	1
Cedstrand 2021 (b)	Not reporting rich data on implementation	5
Cedstrand 2022	Not reporting rich data on implementation (associated with Cedstrand (a)	5
Chappell 2016	Intervention targeting wrong outcome	2
Chau 2016	Intervention targeting wrong outcome	2
Chenevert 2022	Results not published yet	3
Chesak 2015	Not reporting rich data on implementation	5
Cheshire 2017	Not explicitly assessing implementation	1
Chong	Not assessing implementation of an intervention	1
Christopher 2018	Not reporting rich data on implementation	5
Christopher 2020	Study not completed	3
Cinar 2022	Wrong intervention format (Intervention not implemented in association with the organisation)	7
Coffey 2009	Not explicitly assessing implementation	1
Coifman 2021	Wrong intervention format (Intervention not implementation in association with the organisation)	7
Coleman 2020	Implementation data not rich enough	5
Coleshill	Study not completed	3
Collins 2020	Intervention not implementated via workplace	7
Copeland 2021	Implementation data not rich enough	5
Costa 2021	Intervention targeting wrong population	6
Cox 2018	Intervention targeting wrong outcome	2
Crisan 2022	Wrong intervention setting (not delivered through workplace)	7
Cunningham 2009	Not explicitly assessing implementation	1
Dalmasso 2021	Not assessing implementation	1
Daniels 2017	Not explicitly assessing implementation	1
Davidson 2020	Not explicitly assessing implementation	1
Davidson 2017	Intervention targeting wrong outcome	2
Davidson 2020	Not assessing implementation	1
Dawkins 2017	Not explicitly assessing implementation	1
Day 2016	Not explicitly assessing implementation	1
Deady 2020	Wrong intervention format (intervention not implemented via workplace)	7
DeAngelis 2020	Protocol – results not available yet	3
De Brouwer	Intervention targeting wrong outcome	2
Deady 2018	Intervention targeting wrong outcome	2
Delanoeije 2020	Not assessing implementation	1
Dewa 2015	Not assessing implementation	1
DiTecco 2015	Not enough rich implementation data	5
Dollard 2012	Not explicitly assessing implementation	1
Dollard 2010	Not explicitly assessing implementation	1
Dubois 2020	Protocol - Results not yet published	3
Dudutiene 2020	Not explicitly assessing implementation of specific intervention	1
Duffy 2021	Not assessing implementation	1
Duggan	Implementation data not rich enough	5
Dulude 2021	Intervention not actually implemented	1
Duval 2021	Intervention focusing on wrong outcome	2
Ebert 2016	Not reporting rich data on implementation	5
Edgelow 2022	Not assessing implementation	1
Egan 2007	Not in date limit (also not assessing implementation)	1
Elder 2021	Not assessing implementation	1
Elder 2020	Not assessing implementation	1
Ellis 2015	Not explicitly assessing implementation	1
Elo 2008	Not explicitly assessing implementation	1
Elvira 2021	Implementation data not rich enough	5
Engels 2022	Study not started yet	3
Farid, no date	Protocol – results not identified	3
Farzanfar 2008	Intervention targeting wrong outcome	2
Ferrer 2018	Intervention not in association with organisation	7
Fikretoglu 2019	Implementation data not rich enough	5
Fiol-DeRoque 2021	Not assessing implementation	1
Finney 2015	Not explicitly assessing implementation	1
Foster 2018	Not reporting rich data on implementation	5
Foureur 2013	Not delivered in association with the workplace	7
Freeman 2020	Not reporting rich data on implementation	5
Freud 2020	Wrong intervention setting (not implemented in association with workplace)	7
Fridrich 2016	Not explicitly assessing implementation	1
Frost 2018	Not explicitly assessing implementation	1
Fukita 2022	No intervention implemented	1
Füllemann 2015	Intervention targeting wrong outcome	2
Fuller 2022	Interventions targeting wrong outcomes (health rather than mental health)	2
Gabriel 2022	Not explicitly assessing implementation	1
Gayed 2021	Implementation data not rich enough	5
Galuska 2020	Not assessing implementation	1
Gartshore 2017	Wrong intervention format	7
Gayed 2018	Not enough rich implementation data	5
Gbeddy 2022	Not assessing implementation	1
Genrich 2020	Not explicitly assessing implementation	1
Gensby 2018	Intervention targeting wrong outcome	2
Gewurtz 2022	Intervention targeting wrong outcome	2
Ghesmaty 2018	Intervention targeting wrong outcome	2
Gillard 2021	Implmentation data not rich enough	5
Gilbert-Ouimet 2015	Not explicitly assessing implementation	1
Goetzel 2020	Not assessing implementation	1
Gold 2022	Not assessing implementation of an intervention	1
Goode 2019	Intervention targeting wrong outcome	2
Grauerholz 2020	Not assessing implementation	1
Greco-Sanches 2015	Not explicitly assessing implementation	1
Green 2020	Not explicitly assessing implementation	1
Grimm 2020	Not explicitly assessing implementation	1
Grupe 2021	Not reporting rich data on implementation	5
Hadgraft 2018	Interventions targeting wrong outcome	2
Hamilton-West 2018	Wrong setting	4
Hanna 2020	Not assessing implementation	1
Hărătău 2011	Not explicitly assessing implementation	1
Hasson 2010	Not reporting rich data on implementation	5
Hasson 2012	Not reporting rich data in implementation	5
Havermans 2018	Not explicitly assessing implementation	1
Havermans 2016	Not explicitly assessing implementation	1
Heeter 2021	Not explicitly assessing implementation	1
Heijbel 2013	Wrong population	6
Henshall 2020	Not enough rich implementation data	5
Heuel 2022	Not assessing implementation	1
Higgins 2012	Interventions targeting wrong outcome	2
Hill-Mey 2013	Intervention targeting wrong outcome	2
Hoffman 2019	Not assessing implementation	1
Holman 2018	Not assessing implementation	1
Holmlund 2018	Wrong intervention setting	4
Horan 2018	Not reporting rich data on implementation	5
Horan 2021	Not explicitly assessing implementation	1
Hugh-Jones 2018	Not explicitly assessing implementation	1
Hwang 2017	Not explicitly assessing implementation	1
Iijima 2013	Not reporting rich data on implementation	5
IOSH (a), no date	Not explicitly assessing implementation	1
IOSH 2018	Intervention targeting wrong outcome	2
IOSH (b), no date	Not explicitly assessing implementation	1
Ipsen 2020	Intervention targeting wrong outcome	2
Iverson 2021	Not assessing implementation of an intervention	1
Jain 2021	Wrong population	6
Jamieson 2017	Not explicitly assessing implementation	2
Jasphy 2018	Interventions targeting wrong outcome	2
Jensen 2013	Not explicitly assessing implementation	1
Jia 2018	Intervention targeting wrong outcome	2
Jones 2015	Intervention targeting wrong outcome	2
Joosen 2015	Not the correct intervention setting	4
Joosen 2019	Not reporting rich data on implementation	5
Joosen 2017	Not explicitly assessing implementation	1
Joss 2017	Intervention targeting wrong outcome	2
Joyce 2018	Not reporting rich data on implementation	5
Joyce 2021	Not assessing implementation of a specific intervention	1
Kallo 2018	Not assessing implementation of a specific intervention	1
Kang 2019	Not enough rich implementation data	5
Kashima 2021	Wrong intervention format and focus	7
Kawai 2010	Wrong intervention format	7
Kawakami 2018	Not reporting rich data on implementation	5
Kellner 2019	Not assessing implementation of a specific intervention	1
Kelsey 2021	Not explicitly assessing implementation	1
Ketelaar 2014	Not enough rich implementation data	5
Keus Van De Poll 2020	Not reporting rich data on implementation	5
Kidger 2016	Not enough rich data on implementation	5
King 2021	Not assessing implementation of a specific intervention	1
Klatt 2015	Not reporting rich data on implementation	5
Klevanger 2021	Wrong intervention focus	2
Klockner 2021	Wrong intervention format (not delivered through organisation)	7
Kloos 2019	Not reporting rich data on implementation	5
Koinig 2021	Wrong intervention format (not assessing intervention in specific organisation	7
Kompier 2016	Not explicitly assessing implementation	1
Kosenkranius 2020	Protocol – results not yet published	3
Kotejoshyer 2019	Intervention targeting wrong outcome	2
Kraaijeveld 2016	Intervention targeting wrong outcome	2
Kwak 2019	Not assessing implementation of specific intervention	1
Kwak 2021	Not assessing implementation of specific intervention	1
LaMontagne 2012	Not explicitly assessing implementation	1
LaMontagne 2014	Not enough rich implementation data	5
Laroche 2021	Not assessing implementation	1
Larsson 2015	Intervention targeting wrong outcome	2
Latza 2018	Intervention targeting wrong outcome	2
Lawn 2022	Not assessing implementation of a specific intervention	1
Lebares 2021	Not assessing implementation of a specific intervention	1
Lech 2022	Wrong intervention focus	2
Ledikwe 2017	Intervention targeting wrong outcome	2
Lehmann 2020	Not explicitly assessing implementation	1
Lehman 2021	Study not complete	3
Lemieux 2011	Not explicitly assessing implementation	1
Lerner 2021	Wrong intervention focus (primary aim is functioning at work)	2
Lianov 2021	Not assessing implementation	1
Liossis 2009	Not explicitly assessing implementation	1
Love 2020	Not assessing implementation of a specific intervention	1
Luberto 2017	Not enough rich implementation data	5
Lugtenberg 2016	Wrong intervention format	7
Lundmark 2017	Intervention targeting wrong outcome	2
Lynch 2008	Not explicitly assessing implementation	1
Maatouk 2016	Not explicitly assessing implementation	1
Mache 2015	Not explicitly assessing implementation	1
Mackay 2012	Not explicitly assessing implementation	1
Mahmoud 2021	Not explicitly assessing implementation	1
Manjourides 2019	Intervention targeting wrong outcome	2
Mannapperuma 2020	Not explicitly assessin implementation	1
Mantler 2022	Not explicitly assessing implementation	1
Marois 2020	Not explicitly assessing implementation	1
Marois 2020	Wrong intervention format (not associated with specific workplace)	7
Martin 2009	Not explicitly assessing implementation	1
Martin 2020a	Wrong intervention format	7
Martin 2020b	Not reporting rich implementation data	5
Martin 2015	Wrong intervention format	7
Martin 2012	Wrong intervention format	7
Martin 2015	Not explicitly assessing implementation	1
Matthews 2021	Wrong setting (national programme)	4
Matthewson 2020	Not explicitly assessing implementation	1
McDonald 2021	Wrong intervention focus	7
McDonald 2022	Not explicitly assessing implementation	1
McFarland 2021	Not assessing implementation	1
Mckee 2011	Not explicitly assessing implementation	1
McKellar 2020	Intervention targeting wrong outcome	2
McLaurin 2018	Intervention targeting wrong outcome	2
Mealer 2017	Not explicitly assessing implementation	1
Mihalits 2021	Not explicitly assessing implementation	1
Milczarek 2012	Not assessing implementation of intervention associated with workplace	7
Millear 2008	Not enough rich implementation data	5
Miotto 2020	Not explicitly assessing implementation	1
Mohammed 2020	Not explicitly assessing implementation	1
Mohr 2021	Not explicitly assessing implementation	1
Mojtahedzadeh 2022	Wrong outcomes	2
Moll 2014	Not explicitly assessing implementation	1
Moloney 2020	Not assessing implementation	1
Montgomery 2015	Not explicitly assessing implementation of a specific intervention	1
Montgomery 2020	Not explicitly assessing implementation of a specific intervention	1
Montano 2014	Not assessing implementation	1
Moreno-Poyato 2022	Intervention targeting wrong outcome	2
Moreno-Poyato 2021	Intervention targeting wrong outcome	2
Muir 2022	Implementation data not rich enough	5
Mulfinger 2019	Protocol of RCT – data collection not complete	3
Muller-Leonhardt 2014	Not enough rich implementation data	5
Nabe-Nielson 2016	Not explicitly assessing implementation of a specific intervention	1
Nanduri 2021	Implementation data not rich enough	5
Naylor 2020	Not explicitly assessing implementation	1
Neyens 2017	Intervention targeting wrong outcomes	2
Nguyen 2017	Not explicitly assessing implementation of an intervention	1
Nielson 2009	Implementation data not rich enough	5
Nielson 2019	Intervention targeting wrong outcomes	2
Nielson 2022	Not assessing implementation	1
Nieuwenhuijsen 2022	Not assessing implementation of an intervention	1
Niks 2013	Intervention targeting wrong outcomes	2
Nobrega 2017	Intervention targeting wrong outcomes	2
Nobrega 2010	Not explicitly assessing implementation of a specific intervention	1
Nohammer 2022	Not assessing implementation	1
Nohammer 2020	Intervention targeting wrong outcomes (too broad)	2
Nuter 2012	Intervention targeting wrong outcomes	2
Nwaogu 2022a	Not assessing implementation	1
Nwaogu 2022b	Not assessing implementation	1
Nwaogu 2022c	Not assessing implementation	1
Nwaogu 2022d	Not assessing implementation	1
Nylen 2017	Intervention targeting wrong outcomes	2
O’Brien 2016	Not explicitly assessing implementation of a specific intervention	1
Oakman 2019	Not explicitly assessing implementation of a specific intervention	1
O'Connell 2013	Not enough rich implementation data	5
Olson 2015a	Intervention targeting wrong outcomes	2
Olson 2015b	Intervention targeting wrong outcomes	2
Olson 2018	Intervention targeting wrong outcomes	2
Orellana-Rios	Not enough implementation data	5
Oude Hengel 2011a	Intervention targeting wrong outcomes	2
Oude Hengel 2011b	Intervention targeting wrong outcomes	2
Pace 2020	Intervention targeting wrong outcomes	2
Paganin 2021	Not assessing implementation of a specific intervention	1
Page 2013	Implementation data not rich enough	5
Palsson 2018	Not reporting rich data on implementation	5
Panditharathne	Not explicitly assessing implementation	1
Pandya 2022	Not assessing implementation	1
Pavlista 2021	Not assessing implementation of a specific intervention	1
Patrini 2021	Not explicitly assessing implementation	1
Pezaro 2017	Not assessing implementation	1
Podgurski 2019	Implementation data not rich enough	5
Poll 2020	Wrong intervention setting	4
Pollock 2020	interventions targeting wrong outcome (impact of COVID-19)	2
Poynton 2018	Wrong intervention setting	4
Powell 2021	Implementation of specific intervention not assessed	1
Preiser 2016	Not explicitly assessing implementation	1
Quirk 2018	Intervention targeting wrong outcomes	2
Randall 2019	Wrong study design	1
Rebergen, no date	Not reporting rich data on implementation	5
Rebergen 2010	Not reporting rich data on implementation	5
Rees 2022	Wrong intervention focus	2
Reeves 2022	Wrong intervention setting	4
Renaud 2008	Intervention targeting wrong outcome	2
Rene 2021	Intervention aim is in response to covid	2
Restrepo 2021	Not explicitly assessing implementation	1
Richardson 2008	Not assessing implementation (focussed on effectiveness)	1
Robbins 2022	Intervention targeting wrong outcome	2
Roeser 2022	Implementation data richness <3	5
Rothermund 2012	Protocol (but this and the main paper also not assessing implementationin main report)	1
Roodbari 2022	Intervention target too broad (not just MH)	2
Ross 2020	Not explicitly assessing implementation	1
Roth 2020	Not explicitly assessing implementation	1
Rothwell 2021	Wrong intervention focus	2
Ruotsalainen 2015	Not reporting implementation data (focussed on effectiveness)	1
Ryan 2021	Mental health and physical health interventions not separated	2
Ryde 2020	Wrong intervention focus	2
Ryde 2022	Wrong intervention focus	2
Saneti 2022	Intervention foucs too broad	2
Sanisidro 2022	Not explicitly assessing implementation	1
SantaBarbara 2022	Wrong intervention focus	2
Saqib 2020	Not explicitly assessing implementation	1
Sargent 2018	Intervention targeting wrong outcomes	2
Schaller 2022	Interventions focused on wrong outcome	2
Scheepers 2020	Not explicitly assessing implementation	1
Schneider 2014	Implemenation data not rich enough	5
Schramm 2020	Intervention not delivered through workplace	7
Schuller 2019	Not explicitly assessing implementation of a specific intervention	1
Schultz 2019	Intervention targeting wrong outcome	2
Schuster 2021	Not explicitly assessing implementation	1
Sears 2022	Wrong population	6
Seaverson 2019	Wrong intervention focus	2
Sermeus 2022	Study not completed yet	3
Severin 2022	Wrong intervention focus	2
Severin 2021	Wrong intervention focus	2
Seward 2022	Not assessing implementation	1
Sexton 2021	Not assessing implementation	1
Singh 2020	Wrong intervention setting (not delivered through organisation)	7
Sirok 2022	Wrong intervention focus	2
Smith 2022	Not assessing implementation of a specific intervention	1
Sorensen 2019	Intervention targeting wrong outcomes	2
Sorensen 2021	Intervention targeting wrong outcomes	2
Sos 2021	Not assessing implementation	1
Spoor 2010	Protocol – unable to identify reported results.	3
Sreeram 2022	Not assessing implementation	1
Stanfield 2015	Not enough rich implementation data	5
Steinberg 2016	Not reporting rich data on implementation	5
Stolk 2012	Wrong study design	1
Strickland 2019	Intervention targeting wrong outcome	2
Strijk 2011	Intervention targeting wrong outcome	2
Stuber 2022	Implementation data not rich enough	5
Schwatka 2019	Wrong intervention focus and setting	2
Sylvain 2019	Wrong intervention setting	4
Szeto 2019a	Wrong study design	1
Szeto 2019b	Wrong study design	1
Tannenbaum2021	Implementation data not rich enough	5
Taylor-2022	Wrong population	6
Teperi 2019	Wrong intervention setting	4
Terry-2020	Implementation data not rich	5
Toma 2022	Wrong study outcome	2
Thrive at work collaboration 2019	Wrong intervention target	2
Tjulin 2019	Intervention targeting wrong outcome	2
Trigueiro 2020	Not explicitly assessing implementation	1
Tyann 2018	Not reporting rich data on implementation	5
Uchiyama 2013	Not explicitly assessing implementation	1
Unsal 2021	Wrong intervention focus	2
Valley 2017	Intervention not associated with workplace	7
Valsecchi 2021	Wrong intervention setting	7
Van Bogaert 2014	Not explicitly assessing implementation	1
Van Heijster 2022	Wrong intervention outcome	2
Van Holland 2017	Intervention targeting wrong outcome	2
Van Oostrom 2010	Not explicitly assessing implementation	1
Van Oostrom 2008	Not explicitly assessing implementation	1
Vainre 2022	Study not completed yet	3
Verweij 2016	Not explicitly assessing implementation	1
Vignoli 2017	Not explicitly assessing implementation of specific intervention	1
Visser 2019	Intervention targeting wrong outcome	2
Volker 2017	Wrong intervention setting	4
Von Thiele Schwarz	Wrong study design	1
Wadhen 2021	Not delivered in association with the workplace	7
Wagner 2021	Not explicitly assessing implementation	1
Wampole 2020	Not assessing implementation	1
Wierenga 2013	Interventions targeting wrong outcomes	2
Wollensen 2017	Interventions targeting wrong outcomes	2
Wright 2014	Not reporting rich data on implementation	5
Yarker 2008	Not explicitly assessing implementation of a specific intervention	1
Yoshikawa 2013	Not explicitly assessing implementation	1
Yuan 2017	Not delivered in association with the workplace	7
Yunus 2019	Implementation data not rich enough	5
Zhang 2015	Not explicitly assessing implementation	1
Zwerenz 2019	Intervention targeting wrong outcome	2
The National Standard of Canada for Psychological Health and Safety in the Workplace	Wrong study design	1
