# Supplementary material for: Barriers and facilitators to implementing workplace interventions to promote mental health: qualitative evidence synthesis
Source: Syst Rev. 2024 Jun 7;13:152. doi: 10.1186/s13643-024-02569-2 (PMC11157821; doi:10.1186/s13643-024-02569-2)
Supplement: Supplementary file 8 — Additional file 8. Data Extraction Research Question 3. [file 13643_2024_2569_MOESM8_ESM.xlsx]

## Sheet: Study Characteristics
Study ID	Researcher	DOI/refernce	Focus of study	Process/implementation aim	Overall Study Aim	Associated study	Accociated studies DOI/Reference	Overall Study Design (coded) (see decsision tree in drop down tab)	If other, please specify	Overall Study Design (verbatim from text)	Overall Study Methods (Coded)	Implementation Study Methods	Brief description of control group (if applicable)	Study setting/where the intervention was applied	Country (World Bank Coded)	If multiple, please specify	Organisation size (S/M/L)	If other, please specify	Intervention application	Additional information if required	Sector	If other, please specify	Intervention Aim (verbatim from text) (targeted MH concept)	Data Richness	Recruitment detail (text/verbatim)	Number of employees in organisation	Number of employees where intervention was applied/available	Setting inclusion crtieria (verbatim from text)	Setting Exclusion crtieria (verbatim from text)	Participant inclusion criteria (verbatim from text)	Participant exclusion criteria (verbatim from text)	Total study population and type of participant (text/verbatim)	Who was data collected from in the process/implementation evaluation (e.g. sample of intervention participants (including n), intervention providers (including n), other (specify))	Gender (% female)	Qualitative implementation outcomes (verbatim from text if required)	Specific quantitative implementation/process outcomes measures (verbatim from text if required)	Other qualitative outcomes (verbatim from text if required)	Other specific quanitative outcome measures (verbatim if required)	Data collection timepoints	When did the process/implementation evaluation take place in relation to the intervention?	If other, please specify	Brief summary of conclusions
Allen-2020	CP	doi: 10.1111/inm.12729	Implementation	"...to evaluate mental health professionals experience..." of the intervention and "…to conduct a long-term follow-up period of six years since the initiation…"(both p.944)	To identity the components that make PFA a valued and beneficial intervention.	No	NA	Other	Process Evaluation	" evaluation study utilized a mixed-methods approach comprising the following: i) quantitative measures in the form of a standardized evaluation, ii) qualitative measures in the form of a Focus group, and iii) qualitative examination of the Round Facilitators notes taken during Rounds."(p.944)	Mixed	Mixed	NA	"…an inpatient acute psychiatric unit at Derbyshire Healthcare NHS Foundation Trust. The unit consisted of four inpatient wards, offering 92 beds for acute psychiatric care, including enhanced care."(p.945)	United Kingdom	NA	Large	NA	Department(s)/site(s)/location(s) in an organisation	See settings.	Healthcare	NA	help staff feel supported in their jobs via "…a multidisicplinary team to dicuss, listen, process and understand any emotional distress…" in order to promote compassionate care (p.945)	3	"Professionals were invited to take part in the Rounds by the Chair of the Schwartz Round and a ward manager. A range of approaches was used to purposively target all 150 staff employed within the ward, through team meetings, informal discussions about the Rounds, emailing staffing lists, and posters. Lunch was provided as the Rounds were taking place in lunch hour."(p.945) AND "Participants were…	Not reported	150 staff were employed within the service	Not reported	Not reported	Any staff employed within the service could attend the intervention and complete the evaluation form. "Professionals who had attended more than one Round were invited to the focus group..." (p.944).	None reported	"Of the 150 staff employed within the service, 93 (62%) attended at least one Round and completed evaluation forms. Of these, 33 (35%) attended more than one Round. Nurses represented the largest pro_x0002_fessional group (n = 40, 43%), followed by medical professionals (n = 12, 13%) and occupational therapists (11, 12%). The researcher (KM) invited 33 professionals who had attended more than one…	See previous box	7 females and 2 males took part in the focus group	Facilitator notes, which summarised the groups, were analysed qualitatively. Focus group following a the schedule which asked: " i) What is your overall impression of the Schwartz Rounds? ii) What did you like about it? iii) What did you dislike about it? iv) What did you think format of the Rounds and cases presented? v) How helpful did you find the Schwartz Rounds? vi) In what way has it helped…	9-item questionnaire asking about the relvance of the 'Rounds' and 1 about the professionals affiliation. Participants scored question 1-8 on a 5-point likert scale.	NA	NA	The evaluation form was used at the end of every 'Round' over a 6 month period. Facilitator notes were collected during each 'Round'. Focus groups were conducted at one-month follow-up	Concurrently	NA	"Rounds were rated as helpful, insightful, and relevant, and at six years follow-up, Rounds were still rated as valuable and viewed as embedded. Focus groups indicated that Rounds were valued because of the opportunity to express emotions (in particular negative emotions towards patients that conflict with the professional care-role), share experiences, and feel validated and supported by colleag…
Arapovic-Johansson-2020	CP	https://doi.org/10.3390/ijerph17197285	Implementation	The aims of this process evaluation are: (A) To explore the implementation of an organizational intervention, ProMES, as a stresspreventive intervention at a Swedish primary health care (i.e., recruitment, reach, dose). (B) To assess the extent to which the intervention components were implemented in accordance with the original guidelines (fidelity and adaptations); 2. To examine the influence o…	The aims of this process evaluation are: (A) To explore the implementation of an organizational intervention, ProMES, as a stresspreventive intervention at a Swedish primary health care (i.e., recruitment, reach, dose). (B) To assess the extent to which the intervention components were implemented in accordance with the original guidelines (fidelity and adaptations); 2. To examine the influence o…	Yes	Arapovic-Johansson, B.; Wåhlin, C.; Hagberg, J.; Kwak, L.; Björklund, C.; Jensen, I. Participatory work place intervention for stress prevention in primary health care. A randomized controlled trial. Eur. J. Work Organ. Psychol. 2018, 27, 219–234.	Other	Process Evaluation	"We used a mixed method design for the process evaluation. It employed both qualitative (i.e., administrative data, checklists, interviews) and quantitative data, (i.e., a questionnaire). There are several major mixed method designs, such as convergent parallel, exploratory sequential and embedded. [25]. This study used a convergent parallel design as the quantitative and qualitative data collect…	Mixed	Mixed		Large primary health care division of a swedish county council	Sweden	NA	Large	NA			Healthcare	NA	prevent stress', p.2 and ProMES is a participatory organizational-level intervention primarily developed to increase productivity by enhancing motivation. However, it is based on research into motivation, feedback, goal setting, participation, role conflicts, and team-efficacy, and compatible with both job-demand control and effort-reward imbalance models of work-related stress.	5	"We accordingly selected a type of workplace (primary health care) which, according to Swedish statistics, is highly exposed to stress and stress_x0002_related illness (Arbetsmiljöverket, 2016). After consulting the partners involved in the research programme, a primary health care division run by a Swedish county council was approached...In a second step, and in cooperation with the management o…	not reported	154	"The first inclusion criterion was that at least 20% of employees should be experiencing job strain (i.e., a combination of low job control and high job demand). The second criterion was that units should not be conducting or planning to conduct any other organizational interventions."p.221, (Arapovic-2018)	"The other units were not eligible for this study as they were already participating in other activities at division level"p.9	"The population in the process evaluation study consisted of the 67 employees in the intervention unit, employed at the end of the study."p.6; "everyone employed at the units at the time of the study was invited to participate" p.222, (Arapovic-2018); "For the focus group interview, we chose a maximum variation strategy—i.e., the focus group participants were representatives of the seven design t…	"those not working on a regular basis were not included"p.222 from (Arapovic-2018)	"The intervention unit consisted of 57 individuals at the start of the study and 67 at the end of the study."p.9 Of the 67, 49 responded to the process questionnaires.		0.84	one 2-hour focus group and three individual interviews were conducted to assess the context.	Recruitment and adoption was assessed using administrative data and project logbook; "Dose delivered was defined as the number of information meetings, workshops and design team meetings delivered by the consultant. This information was collected by administrative data (participation lists). In addition, the duration of the meetings was assessed.", p.6; " For the assessment of reach, we used admi…	NA	NA	post intervention; 14 month follow-up;			The recruitment, reach and dose delivered were satisfactory and participation high. The employees felt ProMES clarified priorities, gave control and increased participation in decision-making. However, difficulty obtaining productivity data, staffing shortages and uneven consultants to design team ratio (1:7) hindered full implementation and regular feedback meetings.
Aust-2010	CP	10.1177/1403494809354362	Both	A process evaluation was conducted to understnad the implementation process and understand the results better	The aim of this paper is to investigate if workplace interventions with the goal of improving psychosocial working conditions resulted in changes in the psychosocial work environment, measured with the COPSOQ. A process evaluation was conducted to study the implementation process and to use this knowledge to understand the study results.	No	NA	Controlled before-after study	Plus process evaluation	controlled workplace intervention study, with measurements at baseline and at 16 months of follow up	Mixed	Mixed		A large hospital	Denmark		Large	NA			Healthcare	NA	Psychosocial work environment'	4	Seven units were asked by the hospital project group to act as intervention units.' and '... seven reference units, which matched the specialty of the intervention units as far as possible, were chosen to participate in the study.'	Unknown	Unknown	Not reported for intervention group. For control group, seven reference units, which matched the specialty of the intervention units as far as possible, were chosen to participate in the study.	Not reported	Employees at the 14 units were eligible for the study if they were on regular duty at the time of the baseline survey.	Physicians were excluded because hey were usually assigned to more than one unit.	Intervention group: '3 consultants; 'Of the 450 eligible employees, 399 partici_x0002_pated in the baseline survey (response rate: 89%). Of these, 97 had left the unit at follow up, reducing the sample to 302 employees, of which 231 (76%) responded to the follow-up questionnaire: 128 in the intervention and 103 in the reference group.' Control group: 'A total of 450 employees fulfilled the eligib…		97-99%			For intervention group: 'For all staff meetings, notes and a log-book documented number of participants attending the meetings, their roles, description of the meeting content, topics discussed, decisions made, and the atmosphere of the meeting. Consultants kept notes of all meetings they were involved in and wrote a detailed report describing their approach to and evaluation of the intervention,…	For both groups: 13 scales from the Copenhagen Psychosocial Questionnaire, version 1 (COPSoQ I)	For both groups: Baseline; 16 months follow-up
Bovopoulos-2018	CP	DOI 10.1108/IJWHM-06-2018-0082	Implementation	The purpose of this paper is to better understand the nature of MHFAO roles in workplaces and develop recommendations for other workplaces.'(p.1)	The purpose of this paper is to better understand the nature of MHFAO roles in workplaces and develop recommendations for other workplaces.'(p.1)	No	NA	Other	Case study	A collective case study'(p.3)	Qualitative	Qualitative	NA	Large organisations in: construction; education and training; information media and telecommunications; transport, postal and warehousing; professional, scientific and technical services.	Australia	NA	Large	NA	Organisation-wide	designated people are trained and appointed [as peer supporters] across an organisation…'(p.3)	Multiple	Construction; education and training; information media and telecommunications; transport, postal and warehousing; professiona, scientific, technical services.	to teach skills in how to provide initial help to someone developing a mental health problem, experiencing a worsening of an existing mental health problem or a mental health crisis'(p.2)	4	In July 2016, an advertisement to participate in the study (with the Plain Language Statement attached) was sent to two contact groups maintained by MHFA Australia: • 857 Accredited Standard Instructors; and • 2,868 Accredited Mental Health First Aiders who indicated on a course feedback form that their employer intended to appoint them as an MHFAO. An advertisement to remind participants about t…	250-12,000	250-12,000	Organisations were eligible to be cases if they were an Australian organisation or worksite that had appointed at least one MHFAO for at least six months. '(p.4)	None reported	we aimed to interview key stakeholders involved in the development of the MHFAO role such as those working in human resources, people and culture, workplace health and safety as well as the MHFAOs themselves.'(p.4)	NR	Programme manager; group programme manager, health and well-being; EH&S manager; industrial relations advisor; general manager; health and well-being; project manager' (n= 6) . 'Mental health programmes coordinator; first-year coordinator' (n=2). HR advisor; HR manager' (n=2). 'Health and productivity manager, customer experience officer; operational planning officer' (n=3). 'HR and organisationa…	See previous box	NR	Semi-structured qualitative interviews were conducted with multiple individuals within five workplaces.'(p.3). 'The semi-structured interview questions were divided into process and strategy questions. Process questions included “When were MHFAOs first appointed?” “How many MHFAOs are in the workplace?” “How are MHFAOs selected and trained?” Strategy questions included “Why were MHFAOs introduced…	NA	NA	NA	>6 month post implementation	Other	After initial training, however, intervention presumed to be ongoing	The results indicated that organisations tended to differ in their approach to implementation, based on their level of experience. There was a strong agreement across organisations on the benefits and challenges they have experienced with the role...The greatest challenge experienced by respondents was inadequate support to, and internal resourcing for, MHFAO roles. Respondents suggested that wor…
Byron-2015	CP	DOI 10.1007/s12671-014-0330-2	Implementation	to evaluate stakeholders’ perceptions of organizational factors affecting implementation of an adapted version of Mindfulness-Based Stress Reduction (MBSR) for staff on adolescent mental health units	to evaluate stakeholders’ perceptions of organizational factors affecting implementation of an adapted version of Mindfulness-Based Stress Reduction (MBSR) for staff on adolescent mental health units	No	NA	Other	Qualitative study investigating implementation	"This qualitative study used focus groups to evaluate stakeholders’ perceptions of organizational factors affecting implementation of an adapted version of Mindfulness-Based Stress Reduction (MBSR) for staff on adolescent mental health units."p. 861	Qualitative	Qualitative		Adolescent mental health inpatient unit in a large state hosptial	United States		Large	NA			Healthcare	NA	reduce burnout and stress, improve workplace satisfaction and morale	4	"All leadership involved in planning and delivering the inter_x0002_vention were invited to participate as well as the mindfulness expert. All program leaders and staff of the adolescent inpa_x0002_tient units where the intervention was delivered were eligible to participate and were recruited through word of mouth and a recruitment flyer."p. 861	Unknown	21	Not reported	Not reported	"All program leaders and staff of the adolescent inpatient units where the intervention was delivered were eligible to participate and were recruited through word of mouth and a recruitment flyer."p.862	"All program leaders and staff of the adolescent inpa_x0002_tient units where the intervention was delivered were eligible to participate and were recruited through word of mouth and a recruitment flyer."p.862	"The18 focus group participants included three organizational leaders and 15 adolescent unit managers and direct care staff (psychiatrists, nurses, social workers, psychologists, and occupational therapists). Eight of the 18 focus group participants participated in the mindfulness training."p. 862			"Qualitative data was collected through conducting three semi_x0002_structured focus groups and one by request one interview."pp.862-863 AND "We asked staff and leaders to provide their perceptions on what were the procedures necessary for implementation of the mindfulness training, the barriers encountered, the perceived benefits, and the orga_x0002_nizational culture and context that made it po…	NA	NA		1 year follow up			We conclude that amindfulness-based program for reducing occupational stresscan be successfully implemented on adolescent mental healthunits. Implementation appeared to change the social context ofthe units, including staff and patient interactions. More broad-ly, our findings highlight the importance of environmentalfactors in shaping attitudes, diffusion of innovation, and ac-culturation of wel…
Dawkins-2018	CP	10.1097/JOM.0000000000001360	Implementation	Four primary research questions direct our analysis: (i) What are the demographic characteristics of SME owner/managers who engaged in BIM? (ii) What were the expressed motivations for SME owner/managers to engage in BIM? (iii) Did the experience of a stressful life event or workplace incident precede engagement in BIM? and (iv) How does psychological distress relate to SME owner/manager engageme…	Four primary research questions direct our analysis: (i) What are the demographic characteristics of SME owner/managers who engaged in BIM? (ii) What were the expressed motivations for SME owner/managers to engage in BIM? (iii) Did the experience of a stressful life event or workplace incident precede engagement in BIM? and (iv) How does psychological distress relate to SME owner/manager engageme…	Yes	BIM trial: Martin, A., Sanderson, K., Scott, J., &Brough, P. (2009). Promoting mental health in small-medium enterprises: An evaluation of the “Business in Mind” program. BMC Public Health, 9, 239	Cross sectional study	NA	"This cross sectional study responds to these calls by analysing the demographic profile and self-reported motivations of SME owner/managers who registered in the business in mind (BIM) trial"p.6	Mixed	Mixed		SME sector within Australia	Australia		Other	small to medium			Multiple	Services, 53 (20%), health, 53 (20%), retail 16 (6%, construction 14 (5%) many others (list in table 2 on p.37	"to improve the mental health of SME managers, and examine whether employees of managers' whose mental health improves, report positive change in their psychosocial work environment."p1 of 2009 protocol, AND "coping with stress, promoting positive relationships, creating work-life balance and developing positive psychological resources"p. 6	3	"Owners/managers from the SME sector in Australia were invited to participate in the BIM trial via a national recruitment strategy across a 24-month period." AND "Initial recruitment involved the use of a mailing list of approximately 1000 businesses provided by one of the research partner organizations (Chamber of Commerce and Industry, an Australian business association). However, despite repea…	"…less than 200 employees…'p7	Not reported	"business employing less than 200 employees"p7	NA	"SME owner/managers were eligible to participate in the BIM trial, providing that they had a managerial role within a business employing less than 200 employees, were over 18 years of age and had access to a telephone and computer/DVD player."p7	NA	"The data analyzed represents a combination of registration and baseline data provided by 297 SME owner/managers, prior to randomization to a research trial group."p7		0.63	"Qualitative data collected in relation to SME owner/managers’ reasons for engagement with BIM, and their recent (i.e. within three months) experiences of stressful life and work events"p9	"Participants were asked to provide demographic information including age, gender, education level, business industry type, and the average number of hours that they worked each week. In addition, participants were asked to indicate whether their workplace provided an EAP. Furthermore, participants were asked about their 12-month business confidence, their primary reasons for engaging with the BI…	NA	NA	Baseline			Owner/manager psychological distress, experience of a recent stressful workplace, and low 12-month business confidence incident were important predictors of engagement (Abstract)
Davey-2020	CP	doi: 10.1111/inm.12739	Both	To explore experiences of the metnoring programme and any benefits and challenges involved in constructing and maintaining a mentor-mentee relationship.	To implement and evaluate a work-based personal resilience enhancement intervention	Yes	doi: 10.1111/inm.12689	Before-after study	Plus process evaluation	"This qualitative study formed part of a wider mixed-methods study that aimed to implement and evaluate the intervention."(p.1 Davey) AND "This mixed methods study incorporated quantitative and qualitative methods concurrently, in the form of surveys and interviews. The study utilized a case study approach, whereby the relationships and experiences of a group of nurses, who are bounded by clinica…	Mixed	Qualitative	NA	Mental health and community NHS Trust	United Kingdom	NA	Large	NA	Department(s)/site(s)/location(s) in an organisation	forensic inpatient wards in the participating trust	Healthcare	NA	To enhance personal resilience	4	"All nonagency, band 5 and 6 nurses registered with the UK Nursing and Midwifery Council, who worked on the forensic inpatient wards at the participating trust, were deemed eligible and were invited to participate in the intervention (n = 80). These nurses were provided with a participant information leaflet (PIL), which pro_x0002_vided information about the study, by the Head of Nursing and Fore…	Not reported	"All non_x0002_agency nurses working on forensic inpatient wards were invited to participate (n = 80)."(p.512, Henshall)	None reported	None reported	All nonagency, band 5 and 6 nurses registered with the UK Nursing and Midwifery Council, who worked on the forensic inpatient wards at the participating trust, were deemed eligible and "Working and retired senior nurses with experience of working at band 7 or above in the trust were recruited as programme mentors by the research and clinical teams."(p.995, Davey). "Inclusion criteria: • Non-agenc…	" senior nurses who were working in forensics were not invited to be mentors, on the basis that mentees might not wish to disclose sensi_x0002_tive work-related issues to a member of their own senior management team."(p.995, Davey). "Exclusion criteria: • Agency nurse • Non-registered nurse • Band 7 or above • Not working in inpatient forensic setting • Inability to attend majority of programme s…	"Twelve nurse mentees and twelve senior nurse mentors from cohorts 1 and 2 agreed to take part in the semi structured interviews. "(p.996, Davey). Although not reported, it seems that 26 mentees and 17 mentors completed the surveys.	Twenty-four semi-structured interviews were con_x0002_ducted with nurse mentees (n = 12) and mentors (n = 12).	Of those that completed surveys, 81% were female.	Semi-structured interviews aiming to discuss participants' experiences of the programme and the mentor-mentee relationship, what they likes and what the challenges were. Free-text space was included in the survey, asking for participants' feedback on the programme, its usefulness, what they liked about the sessions and what could have been improved.	None reported	" the interviews explored whether par_x0002_ticipants felt the intervention had impacted on their personal resilience levels"(p.513, Henshall)	"The initial survey evaluated aspects of nurses’ levels of resilience, by assessing their confidence, workplace satisfaction, and peer support using single items developed for this study. It asked what they hoped to gain from the programme and whether they felt it would improve their personal resilience. It also asked partici_x0002_pants to define resilience and how useful they perceived it was i…	Pre-post intervention survey. Interviews were conducted after the intervention was completed	After intervention	NA	"Findings demonstrated that resilience enhancement programmes can increase nurses’ levels of resilience and confidence and improve inter-professional relationships."(p.508, Henshall). Also, "Four key themes relating to the initiation and maintenance of mentor–mentee relationships were identified: finding time and space to arrange mentoring sessions; building rapport and developing the relationshi…
Ejlertsson-2021	CP	https://doi.org/10.1186/s12875-021-01388-x	Implementation	"The aim of this qualitative study was to explore an intervention process and factors contributing to its effects."(p.2, qual study)	See previous box	Yes	DOI:10.3233/WOR-213588	Other	Qualitative study using focus groups	See previous box	Qualitative	Qualitative	NA	5 Primary health care centres (PHCCs)	Sweden	NA	Unknown	NA	Department(s)/site(s)/location(s) in an organisation		Healthcare	NA	To increase wellbeing and workplace recovery	3	"After information about the study was given to all PHCCs, 21 centres agreed to participate. Among those which had shown an int_x0002_erest in taking part as an intervention group, a selection was made to ensure that urban and rural, as well as public and private, PHCCs were included. Consideration was also given to the results of a previous questionnaire study at the same centres about positive …	Not reported	Unknown	None reported	None reported	"all employees of different professional groups: nurses (registered nurse, assistant nurse), paramed_x0002_ical staff (psychologists, counsellors, occupational therapists, physiotherapists, dieticians), physicians, and administrative staff (such as medical secretaries and receptionists)."(p. 510, pre-post study)	"Staff on long-term sick leave or parental leave were excluded, as well as all the man_x0002_agers and owners of the PHCCs"(p.510, pre-post study), and employees "not part of the inspiration groups"(p.2, qual. study)	39 employees took part in the focus groups in total	39 employees participated in the focus groups, including 15 nurses, 1 physician, 9 paramedic staff, 10 administrative staff	0.97	7 focus groups were conducted, one for each participating PHCC that agreed to take part in focus groups and 2 with mixed members of the participating PHCCs.	NA	7 focus groups were conducted, one for each participating PHCC that agreed to take part in focus groups and 2 with mixed members of the participating PHCCs.	NA	After the intervention (specific timing not reported)	After intervention	NA	"Four factors for promoting a successful workplace inter_x0002_vention were described by the participants in the focus group interviews. These were support, legitimacy, customization, and simplicity. Also, three areas were posi_x0002_tively afected by the intervention. Tese upward spirals were a better work climate, improved well-being, and increased recovery awareness among the employees, which …
Günüsen-2009	CP	https://www.ncbi.nlm.nih.gov/pubmed/19646174	Implementation	"To investigate the perspectives of nurses on burnout and the barriers and facilitators affecting attendance at a burnout reduction programme offered in their institution."p. 237	"To investigate the perspectives of nurses on burnout and the barriers and facilitators affecting attendance at a burnout reduction programme offered in their institution."p. 237	No	NA	Other	Qualitative study investgiating nurses persepctives of Bs and Fs of attending a burnout intervention.	"A descriptive qualitative research design was used."p. 238	Qualitative	Qualitative		"University Hospital in Izmir, Turkey"p. 238	Turkey		Large	NA			Healthcare	NA	"to reduce burnout"p. 238	4	"All of the nurses (n = 227) were invited to complete the Maslach Burnout Inventory developed by Maslach (1981). ... those who completed the questionnaire and received a score on emotional exhaustion higher than the median score for all nurses were invited to participate in the burnout reduction intervention." AND "Nurses from each of the three groups (never attended, dropped out, attended) were …	Unknown	72	Not reported	Not reported	"Nurses in the inpatient units (other than critical care and oncology areas) work 12-h shifts for 180 h a month and provide care for an average of 15–20 patients per shift." and "those who completed the questionnaire and received a score on emotional exhaustion higher than the median score for all nurses were invited to participate in the burnout reduction intervention." p. 236	Not reported	"A total of 108 nurses met the selection criteria and agreed to participate [in the trial]." AND "Of the 72 nurses who were randomized to coping and support groups, 14 never attended any of the sessions, 30 participants attended three or fewer sessions and 28 participated in all ses_x0002_sions. Because of the substantial dropout rate, this study was conducted. Nurses from each of the three group…		1	"Interviews were semi_x0002_structured and included the following open-ended questions: What do you think causes burnout? What organizational factors might have hindered your attendance at the burnout interven_x0002_tion programme? What personal factors might have hindered your attendance? Those who attended all or part of the pro_x0002_gramme were asked what factors helped them to overcome those…	NA	NA	NA	Not reported			Nurses attributed burnout to their heavy workload and a lack of recognition for their work. Moststated that they need work-directed rather than person-directed interventions to reduce stress and burnout.Attendance at the intervention programme was impeded by such issues as a perceived lack of institutionsupport and the possibility of being seen by other nurses as unable to cope with stress.
Havermans-2018	CP	DOI: 10.1097/JOM.0000000000001402	Implementation	"The objective was to evaluate the process and feasibility of a digital platform-based implementation strategy aimed at work stress prevention."p. 484	"The objective was to evaluate the process and feasibility of a digital platform-based implementation strategy aimed at work stress prevention."p. 484	Yes	Hoek RJ, Havermans BM, Houtman IL, et al. Stress Prevention@ Work: a study protocol for the evaluation of a multifaceted integral stress prevention strategy to prevent employee stress in a healthcare organization: a cluster controlled trial. BMC Pub Health. 2018;18:26.	Other	Process evaluation	"The process evaluation was performed alongside a controlled trial within a health care organization, in the experimental group (N =221)."p. 484 and "This process evaluation of the strategy focused on the teams in the experimental group."	Mixed	Mixed		30 teams from a large Dutch healthcare organisation	Netherlands		Large	NA			Healthcare	NA	"stress prevention at the primary level (prevention of incidence of stress) and the secondary level (amelioration of stress)."p.e485	3	" First, the management will decide which unit of the organisation will participate in the trial. Next, team coaches from the participating unit will be asked to select eligible teams to participate in the trial." AND "Second, the employees within the eligible teams will receive an e-mail with the study information, inclusion and exclusion criteria, and the baseline questionnaire."p.5(Hoek et al …	"…more than 4000…'p.4 (hoek et al. 2018)	252	"Eligibility implies that the teams are willing to participate in the trial and able to provide a team member who will be responsible for the implementation of SP@W within the team during the trial period. A Human Resource (HR) manager or the team coach can also choose to take responsibility for implementing the SP@W within a team."p.5 (Hoek 2018)	Not reported	"The inclusion criteria are a minimum age of 18 years and an employment contract at the healthcare organization."p.5 (Hoek et al. 2018) AND "A selection criterion for the team coaches was that they supervised at least one experimental team."p.e486	"Exclusion criteria are sick leave of more than one month at the time of inclusion or planned retirement within one year."p.5 (Hoek et al., 2018)	"The additional process evaluation questions were answered by 71 (64%) of the 111 participating team members."p.e486		0.97	Semi-structured interviews: "Questions that addressed context were focused on general circumstances that could have affected the progress of the strategy... In addition, interviewees were asked about barriers and facilitators for the use of the strategy"p.e486	": (1) recruitment (the way participants were recruited for the trial); (2) dose delivered (the extent to which the strategy was made available to the teams) was operationalized as the number of teams that was provided with the information required to log in on the digital platform; (3) reach (the proportion of the target audience that was actually reached by the strategy) was operationalized as …	NA	NA	6-months			Strategy implementation was moderately success-ful, as sustained strategy use by the teams appeared to be a challenge. Thestrategy can be feasible with sufficient management support and resources.
Kerr-2019	CP	doi: 10.2196/13449	Both	"The aim of this study was to assess participant engagement in a Web-based MBI designed for 9-1-1 telecommunicators. Specifically, we sought to describe the following: (1) participant characteristics associated with intervention engagement, (2) participant perspectives on engaging with the intervention, and (3) perceived challenges and facilitators to engaging."p.1	"The aim of this study was to assess participant engagement in a Web-based MBI designed for 9-1-1 telecommunicators. Specifically, we sought to describe the following: (1) participant characteristics associated with intervention engagement, (2) participant perspectives on engaging with the intervention, and (3) perceived challenges and facilitators to engaging."p.1	Yes	Meischke H, Lilly M, Beaton R, Calhoun R, Tu A, Stangenes S, et al. Protocol: a multi-level intervention program to reduce stress in 9-1-1 telecommunicators. BMC Public Health 2018 Dec 2;18(1):570 [FREE Full text] [doi: 10.1186/s12889-018-5471-0]	RCT	Plus process evaluation	"This study was an analysis of participant engagement in the treatment arm of a randomized controlled trial (ClinicalTrials.gov NCT02961621), testing the effectiveness of a Web-based MBI to reduce stress among 9-1-1 telecommunicators"p.2	Mixed	Mixed		"The enrolled call centers (n=31) represented rural, urban, and suburban areas in the United States and Canada and responded to 9-1-1 calls for police, fire, or medical emergencies or a combination of call types."p.2	Multiple	America, Canada	Other	Small-medium			Healthcare	Emergency telecommunication	Mindfulness based stress reduction	3	"Study recruitment was conducted in 2 phases. First, emergency response call centers in the United States and Canada were recruited using industry publications and email announcements….In the second phase of recruitment, individual 9-1-1 telecommunicators were recruited from within the enrolled call centers. Recruitment differed at each call center but relied mainly on staff announcements, recrui…	<250	Not reported	"To be eligible for the study, the call centers had to allow their employees to receive emails and use the internet to access the intervention website."p.2	NA	"Individual participants were required to be currently employed as a 9-1-1 telecommunicator (ie, call-receivers, dispatchers, or both)."p.2	Not reported	"Of the 161 participants enrolled in the intervention’s treatment arm, 12 (7.5%) were excluded from this analysis owing to loss of employment or not completing the baseline survey. Table 1 portrays the sample characteristics of the participants in this analysis (n=149). "p.6		0.846	Weekly check-in survey, including open ended survey questions assessing "how often participants practiced formal mindfulness during the previous week, if and how they incorporated mindfulness into their daily lives, and any perceived effects."p4.	"Engagement in the intervention was measured as the number of lessons completed, assessed via access logs for viewing lesson videos."p.4 AND Weekly check-in survey, including closed survey questions assessing "how often participants practiced formal mindfulness during the previous week, if and how they incorporated mindfulness into their daily lives, and any perceived effects."p4.	Final training evaluation, including open ended questions assessed "participant satisfaction, perceived effects, and overall experience."p.4	The Calary Symptoms of Stress Inventory; Mindful Attention Awareness Scale; Swedish Demand-Control-Support Questionnaire Scoail Support Subscale; Scoail Support Visual Analog Scale; Network Conflict Visual Analog Scale; Effort-Reward-Imbalance Overcommitment Subscale;	Efectiveness measures: baseline, 2 weeks and 4 months. Weekly check-in survey: before each lesson every week. Final training evaluation: after the last lesson.			The participants expressed positive beliefs in the perceived benefits of practicing mindfulness, including increased self-efficacy in coping with stressors and increased empathy with callers. The most commonly cited barriers were work-related, particularly not having time to participate in the intervention at work. Facilitators included shorter meditation practices and the availability of multipl…
Lehto-2018	CP	DOI 10.1188/18.ONF.380-388	Both	To examine acceptability of the intervention	"This study aimed to evaluate perceived benefits, challenges, and recommendations following participation in a workplace mobile application– and email-based meditation research program. "p.380(Lehto) AND "The study purpose was to examine the acceptability and preliminary efficacy of a novel 6-week technologyassisted YT meditation program that required minimal HCP time"p.316(Heeter)	Yes	Heeter, C., Lehto, R.H., Allbritton, M., Day, T., & Wiseman, M. (2017). Effects of a technology-assisted meditation program on healthcare providers’ interoceptive awareness, compassion fatigue, and burn_x0002_out. Journal of Hospice and Palliative Nursing, 19, 314–322.	Before-after study	Plus process evaluation using qualitative methods	"The YT meditation program was offered to hospice and palliative HCPs at a large Midwestern healthcare network. The apps tracked meditation usage. Presurvey and postsurvey were administered to assess outcomes and test the hypotheses."p.316 (Heeter) AND "11 healthcare providers who participated in the feasibility pilot were recruited from Sparrow Health System in Lansing, Michigan"(p.380) to take …	Mixed	Qualitative	NA	"Palliative or hospice care"p.383 hospital	United States	NA	Large	NA			Healthcare	NA	"modify stress perceptions and promote quality of life"p.380 AND "address work stressors"p. 382	3	"Participants who had completed the pre-/post-test app-based meditation study [Heeter et al.] were recruited via email." p. 383 AND "A total of 93 hospice and palliative care HCPs at a large Midwestern US health network were invited via e-mail to register for the technology-assisted meditation program. After institutional review board approval through the respective university and healthcare netw…	Not reported	"A total of 93 hospice and palliative care HCPs at a large Midwestern US health network were invited" p.319 of Heeter, et al.	"The YT meditation program was offered to hospice and palliative HCPs at a large Midwestern healthcare net_x0002_work."p.316 from Heeter et al.	NA	"The YT meditation program was offered to hospice and palliative HCPs at a large Midwestern healthcare net_x0002_work."p.316 from Heeter et al.	Not reported	"Of the 44 HCPs who registered online to participate, 82% (n = 36) downloaded at least one app."p.319 (Heeter) AND "The three focus groups, consisting of three, four, and three members, respectively, and one semi-structured interview totaled 11 members."p.384		0.9	"Three focus groups were conducted with four nurses, two nurse administrators/managers, and four other providers (physician, social worker, aides) two to three weeks following completion of the app-based meditation program. An additional semistructured interview using the same focus group questions was conducted with a nurse administrator who was unable to attend a focus group."p.383	"Meditation frequency was measured by analysis of auto_x0002_matic meditation app use tracking data and postsurvey self-reports of meditation app usage...Because the automatic tracking data was known to be an under_x0002_count of actual usage, the higher of the 2 values for each study participant was used"p.318 (Heeter, 2017)	"Three focus groups were conducted with four nurses, two nurse administrators/managers, and four other providers (physician, social worker, aides) two to three weeks following completion of the app-based meditation program. An additional semistructured interview using the same focus group questions was conducted with a nurse administrator who was unable to attend a focus group."p.383	Stamm’s43 professional quality of life (ProQOL) instru_x0002_ment; Subscales (attention regulation (ability to sustain/control attention to bodily sensations), emo_x0002_tional awareness (awareness of bodily sensations’ con_x0002_nections to emotions), self-regulation (ability to regulate distress by attention to bodily sensations), noticing (aware_x0002_ness of bodily sensations), body listening…	Questionniares were completed pre- and post-intervention and interviews were conducted 2-3 weeks following intervention completion			"Participation significantly heightened perceived ability and propensity to direct attention to bodily sensations, increased awareness of physical sensations’ connections to emotions, and increased active body listening."Heeter (2017) and "Major themes included program advantages and limitations, challenges that affected adherence, and support for caregivers."Lehto (2018)
Moll-2018	CP	DOI: 10.1177/0706743718762100	Both	The purpose of this study was to compare and describe the active ingredients of 2 workplace mental health education programs for health care workers p.e34	The purpose of this study was to compare and describe the active ingredients of 2 workplace mental health education programs for health care workers p.e34	Yes	DOI 10.1186/s12909-015-0363-9 AND https://doi.org/10.1177/0706743718766051	RCT	Plus process evaluation	"Within the context of a randomized clinical trial, a multimethod process evaluation was conducted to explore key process elements shaping implementation outcomes: the innovation, service recipients, service providers, and the organizational context."p.834 AND "A multilevel implementation science framework informed the study design using a multimethods approach to data collection. The implementat…	Mixed	Mixed		"2 multisite hospitals in a mid-sized urban city in southern Ontario." (page 836)	Canada	NA	Medium	NA			Healthcare	NA	"The ultimate goal of both training programs was to promote early intervention and support for health care employees who may be struggling with mental health issues." (page 839)	4	"Recruitment in each hospital was achieved through informa_x0002_tion meetings with organizational leaders and managers who then shared details with their staff; email communica_x0002_tion through advisory team members; hospital newsletters; information booths at health fairs; and posters in public spaces in the hospitals"p.828 Moll et al. 2018 RCT paper	Not reported	"A total of 192 employees were randomised."p.829, Moll et al. 2018 RCT	Not reported	Not reported	"Participants in the overall clinical trial were hospital employees in 2 multisite hospitals in a mid-sized urban city in southern Ontario. Employees could participate if they were (1) full, part-time, or casual employees; (2) agreeable to being randomly assigned to either of the 2 programs; (3) committed to attending 12 hours of mental health education outside of paid work time; (4) able to comm…	Not reported	"Data were collected from 182 employees who completed postgroup and/or 3-month follow-up surveys. A subgroup of 18 participants was also recruited to participate in in-depth individual interviews about their experience."p.836	"Data were collected from 182 employees who completed postgroup and/or 3-month follow-up surveys. A subgroup of 18 participants was also recruited to participate in in-depth individual interviews about their experience."p.836	0.885	"In-depth semistructured interviews were conducted with 18 participants approximately 3 months after they completed the program. Interviews explored their perceptions of the program, including how they became involved, their impressions of the experience, what they gained from participating, and suggestions for improvement."p.837 AND "The survey included demographic data (age, gender, occupationa…	"A fidelity measure was designed to track adherence to structural elements (6 items), as well as con_x0002_tent and process principles (10 items) of the program, using a 4-point Likert-type rating scale. Fidelity assess_x0002_ment will occur between sessions 3 and 5, and will be completed by a participant observer who is part of the core project team. Ratings will be discussed with peer educators…	NA	NA	interviews were 3 months after program completion; survey was immediately after and 3 months after programme completion; field journal was completed from recruitment to analysis			: Five key forces shaped the implementation and perceived outcomes of both programs: a contact-based education approach, information tailored to the workplace context, varied stakeholder perspectives, sufficient time to integrate and apply learning, and organizational support. The Beyond Silence program provided more opportunity for contact-based education, health care–specific content, and in-de…
Muuraiskangas-2016	CP	doi: 10.2196/mental.4465	Both	To investigate factors affecting adoption	"The aim of this paper is to study the effects of an unguided digital mental health intervention in occupational well-being and the factors that influence the adoption of the intervention"p.1	Yes	doi: 10.2196/mhealth.2596	Before-after study	Plus process evaluation	"Nielsen and Abildgaard’s intervention evaluation framework was used for intervention process and effects evaluation. The results are structured first with process evaluation including change mechanisms and intervention process. Then the effects evaluation is done on the effects on well-being"(page 2)	Mixed	Mixed		The intervention took place in two companies (Company A and Company B) working in the information and communication technology (ICT) industry - Finland	Finland	NA	Medium	NA			ICT	NA	"The app was based on ACT and targeted at stress management and mental well-being, teaching ACT skills in bite-sized sessions that could be listened to or read"p.2	3	"The participants of the study were the human resource (HR) managers and employees of the two ICT companies….The HR managers of the companies invited the employees via email messages to an initial info session, which was held by researchers."p.5	230 in company A and 102 in company B	230 in company A and 102 in company B	Not reported	Not reported	"The employees of both companies with sufficient computer literacy and fluency in Finnish were eligible to participate in the study."p.4	Not reported	"In total, 13.0% (43/332) of the employees participated in the study"p.6		0.67	"Before the intervention, HR managers (n=2) were interviewed separately, face-to-face for the companies’ characteristics, needs, and well-being challenges. In addition, the schedule for the intervention activities was outlined together with them. After the intervention, the HR managers were interviewed for their views on the success of the intervention, attitudes toward occupational health and mo…	NA	NA	1-item stress questionnaire; 9-item Utrecht Work Engagement Scale; 84-item work well-being (P-TyHy); 5-item Satisfaction With Life Scale; 14-item Mindfulness questionnaire; 7-item Work-Related Acceptance and Action Questionnaire; Adapted Self Regulation Questionnaire	"Data was collected between August 2013 and May 2014. The study began in August 2013 with HR managers’ interviews, and the intervention took place between November 2013 and March 2014. The study ended with the final interviews with the participants in April to May 2014."p.5; AND "Electronic questionnaires were sent via LimeSurvey (version 2.00) in the beginning of the study for all employees, and…			The activities of the intervention process failed to integrate the intervention into everyday activities at the workplace. Those who took the app into use experienced many benefits such as relief in stressful situations. The app was perceived as a toolkit for personal well-being that gives concrete instructions on how mindfulness can be practiced. However, many barriers to participate in the inte…
Nielsen-2012	AM	10.1080/02678373.2012.682721	Both	to investigate factors affecting implementation	In this study we examine the importance of implementation processes in a team implementation intervention. (p92) we examined the links between pre-intervention working conditions and well-being, levels of participation in planning and implementation, employees’ reports of changes in procedures, and intervention outcomes.(p91)	Yes	Nielsen, K., Fredslund, H., Christensen, K.B., & Albertsen, K. (2006). Success or failure? Randall, R., Cox, T., & Griffiths, A. (2007). Participants’ accounts of a stress management intervention. Human Relations, 60, 1181 1209. Randall, R., Nielsen, K., & Tvedt, S.D. (2009). The development of scales to measure participants’ appraisals of organizational-level stress management interventions. Wor…	Other	Londtitudinal plus process evaluation	In this longitudinal study (N=583) of teamwork implementation in Denmark we examined the links between pre-intervention working conditions and well-being, levels of participation in planning and implementation, employees’ reports of changes in procedures, and intervention outcomes (p91)	Quantitative	Quantitative		two of the elder care centres out of 17 (p97)	Denmark	NA	Large	N/A			Healthcare	NA	"The stimuli for the teamwork intervention were difficulties maintaining and recruiting staff and high absence levels. The stated objectives of the intervention were to implement teams with some degree of self-management and to create a climate that fostered open discussions and joint decision-making that would improve employee well-being and job satisfaction. (p97)"	3	The participants in this study were drawn from two of the elder care centres out of 17. All elder care centres were invited to participate by the internal team implementation consultant and two volunteered. (p97)	(More than 250 per centre) = In total, 583 employees in 31 teams participated in the study. In each elder care centre about half of the employees (51% of the sample) provided care to elder people who are still in their own home (homecare) and the remainder worked in residential elder care homes. (p98)	31 teams participated in the study. Group/team sizes varied from two to 35. The mean group size was 15 at Time 1 and mean team size was 12 at Time 2.	All elder care centres were invited to participate by the internal team implementation consultant and two volunteered. (p97)	Not reported	Not reported	Not reported	In total, 583 employees in 31 teams participated in the study. (p98)		Not reported	NA	Intervention process measures: (Employee participation (three items), Changes in procedures (four items),	NA	Autonomy (four items), Social support (two items), Job satisfaction (five items), Affective well-being (five items)	Questionnaires were distributed immediately prior to the implementation of teams (Time 1) and again 18 months later (Time 2).			The results indicate that employee participation in intervention processes is crucial in what appears to be an important association with perceived changes in procedures and, therefore, in intervention outcomes.
Parsons-2021	CP	DOI: 10.3310/hta25120	Both	to assess acceptability of the trial and intervention processes	"The objective was to assess the feasibility and acceptability of conducting a trial of the clinical effectiveness and cost-effectiveness of an early occupational health referral and case management intervention to facilitate the return to work of NHS staff on sick leave with any common mental health disorder (e.g. depression or anxiety)."p.xix	Yes	IRAS Protocol (see Zotero)	Non-randomised trial	Plus process and economic evaluation	"A multicentre mixed-methods feasibility study with embedded process evaluation and economic analyses. The study comprised an updated systematic review, survey of care as usual, and development of an intervention in consultation with key stakeholders. Although this was not a randomised controlled trial, the study design comprised two arms where participants received either the intervention or car…	Mixed	Mixed		Six Occupational Health departments delivering services to different NHS trusts.	United Kingdom		Large	NA			Healthcare	NA	"improve RTW among NHS staff on sick leave with a CMD."p.22	3	For the survey "We identified OH departments providing OH services to NHS trusts and health boards from two lists. Specifically, 122 providers of NHS OH services were identified from the NHS Health at Work Network and four providers were identified from the Commercial Occupational Health Providers Association. These 126 providers were invited to complete the survey of CAU."p.17. AND "Selected mul…	5386-16,641	1938	For the feasibility trial "Prior to the commencement of participant recruitment, sites were asked to review existing OH referral activity data and trust ESR data so that they could identify up to four departments with the largest number of management referrals to OH for staff on sick leave with a CMD, and to identify which departments at their trust had a high incidence of sickness absence for > …	NA	"Selected multidisciplinary stakeholders contributed to the development of the work-focused case management intervention (including a training workshop)."p.viii. For the feasibility trial, "Participants were staff with CMDs, with or without an associated physical disorder, who had been on sick leave for a period of more than 7 consecutive days (i.e. on receipt of fit note) and less than 90 consec…	For the feasibility trial, "We did not include staff with a psychotic disorder, bipolar disorder, substance abuse or dementia. Staff under formal investigation for misconduct or in the formal process of disciplinary action were excluded because these processes may have been an effect modifier."p.40	"A total of 49 of the 126 (39%) occupational health providers who were approached participated in a national survey of care as usual. Selected multidisciplinary stakeholders [n=7] contributed to the development of the work-focused case management intervention (including a training workshop). Six NHS trusts (occupational health departments) agreed to take part in the study, although one trust with…		0.94	For the feasibility trial, "Frequency and nature of protocol violations, assessed throughout the study period from file note data, feedback from sites and during the qualitative component (e.g. whether or not there were any difficulties in implementing the protocol)", " Acceptability of the intervention, assessed during qualitative data collection", " A summary of qualitative findings representin…	For the feasibility trial, "Rates of uptake among those eligible to participate", "Mean number of follow-ups per case, assessed at the end of the study using the case management data and CAU collection forms", ". Extra line manager and human resources time per consultation compared with CAU, captured during qualitative data collection" , "Fidelity of the case manager training, assessed using the …	NA	For the survey, "We designed a 12-item electronic questionnaire that enquired about how OH providers currently manage NHS staff who go on sick leave with a CMD."p.17; For the case manager training evaluation: "We monitored the integrity of the case management delivery by conducting a case file-review audit exercise at the end of the study period.", "We evaluated the training by using the first th…	For the survey: before the trial began. For the training evaluation: end of follow-up period. For the feasibility trial: baseline, 3-month follow-up and 6-month follow-up.			All study questions were addressed. Difficulties raising organisational awareness of the study coupled with a lack of change in occupational health referral practices by line managers affected the identification and recruitment of participants. Strategies to overcome these barriers in a main trial were identified. The case management intervention was fit for purpose and acceptable to deliver in t…
Ross-2019	CP	10.3390/ijerph16162979	Both	to examine barriers and motivations to help-seeking for MATEs connectors and clients	(1) examine the effectiveness of training for MATES connectors and (2) examine the barriers, motivations and pathways to help-seeking and help-oering for both MATES connectors and clients (p1)	Yes	Gullestrup, J.; Lequertier, B.; Martin, G. MATES in construction: Impact of a multimodal, community-based program for suicide prevention in the construction industry. Int. J. Environ. Res. Public Health 2011, 8, 4180–4196. [CrossRef] [PubMed]	Before-after study	Plus process evaluation using qualitative methods	mixed methods study quanitatively evaluating the effectiveness of connector training sessions, using a before and after training survey, and qualitatively examining the experiences of connectors and clients using individual interviews and focus groups	Mixed	Qualitative		construction sites across Queensland using the Mates in Construction (MATES) program	Australia	NA	Other	*Per email correspondance with Ross: mix of small and medium sized organisations			Construction	NA	" suicide prevention and early intervention program", p.1.	4	"Volunteers undertaking connector training between May and June 2018 at construction sites across Queensland, Australia, were asked to complete a short paper-based survey. MATES field officers delivering the training administered the survey to 104 participants immediately prior to and immediately after eight separate connector training sessions." and "MATES field officers approached and recruited…	<250	<250	Construction sites undertaking connector training and the MATES program.	None reported	"connectors and clients of the MATEs program", p.2; For the qualitative study, inclusion criteria were "individuals for whom it has been more than six months since receiving assistance from MATES and who were deemed by their case managers to not currently be at risk of suicidality." (p3); for the sruevry "Volunteers undertaking connector training between May and June 2018 at construction sites ac…	none reported	individual interviews (construction workers: n =8; partners of construction workers: n=2 ) and focus groups (n = 17) survey ( n= 104)		Not reported	Connectors "were asked about their motivations for seeking help through MATES, how they came into contact with MATES, other help-providing services they were aware of at the time, barriers and enablers to help-seeking and how the MATES program and volunteers were or were not helpful.", p.3; Clients "were asked about their motivations for seeking help through MATES, how they came into contact with…	NA	" The survey consisted of seven items measuring suicide awareness and knowledge, attitudes to help-seeking and help giving; and one question measuring emotional well-being", p.2	NA	Survey was collected before and after training. Interviews and focus groups were held at 6< months after receiving training			Quantitative data analysis showed significant increases in connectors’ self-reported suicide awareness, and willingness to oer help to workmates and seek help themselves. Thematic analysis identified six themes from the connectors’ data: awareness, skills and confidence; removing stigma; making a difference; simplicity of the model; understanding the industry; and visibility, camaraderie and pass…
Schneider-2019	CP	https://doi.org/10.1186/s12873-018-0218-x	Both	to investigate the process of the intervention	The aim of our study was to investigate the effects of ED work system factors on provider well-being and quality of ED care, using the SEIPS model as a theoretical framework. Second, we set out to evaluate the feasibility and effectiveness of a multi-professional organizational-level intervention with focus on both ED provider and patient outcomes. Third, we used mixed-methods interrupted time-se…	No	NA	Interrupted time series study	Plus process evaluation using qualitative methods	"A before and after study including an interrupted time-series (ITS) design over 1 year was established in the multidisiplinary emergency department of a tertiary referral hospital in southern Germany" p.1.	Mixed	Qualitative		Emergency deparment in a tertiary referral hospital. The academic hospital provides major services and medical specialties for an administrative region of almost two million inhabitatnts. The ED serves adult patients with mean yearly visits of over 85,000. It is organised in three sections according to patient's chief complaints p.2	Germany	NA	Large	NA			Healthcare	NA	to improve "ED providers' work conditions and well-being (primary outcomes) [burnout, depressive symptoms, wll-being, work stress] and patient-perceived quality of ED care (secondary outcome)	3	"The study team approached two hospitals for participation, whereof this ED’s department head, hospital adminis_x0002_tration, and hospital’s worker council agreed to take part. The study team established first contact directly with the head of the ED. The head discussed the proposal with the head of nursing and introduced it in two team meetings of ED physicians and nurses, respectively. After p…	>250	At baseline, ED staff consisted of 101 nurses (including assistant nurses), 4 physicians, and 20 administrators.	Not reported	Not reported	"All professionals working in the ED, i.e., nurses, physicians, and administra_x0002_tive staff, were eligible for participation."p.3; "All ED patients undergoing consultation or treatment on days of on-site data collection were eligible."p.3	" External providers and on-call consultants were not included."p.3; "Patients with incapability to communicate due to illness severity or other physical and mental constraints were not surveyed."p.3	Different for different methods of the study: "At baseline, 170 provider surveys were distributed whereof 76 were returned (response rate: 44.7%). At follow-up, 73 out of 157 surveys were returned (46.5%). Forty-one ED providers participated at both waves (29 ED nurses, 5 ED physicians, 7 ED administrators)...160 observation sessions (80 each at baseline and follow-up) were conducted, resulting i…		For the interviews 44%;	A semi-structured inter_x0002_view guideline assessed intervention implementation, facilitators and barriers, and providers’ mental models [35]. Questions were derived from Nielsen & Randell (2013)‘s framework for comprehensive process evaluation of organizational-level interventions	NA	NA	Care provider survey was made up of the following: Work analysis instrument for hospitals - self report version (TAA-KH-S); 4 items measuring emotional exhaustion and depersonalisation from the Maslach Burnout Inventory German version (MBI-D); PHQ-2 (patient health questionnaire -2 item depression screener); 1 item measuring job satisfaction and turnover intentions; 3 items assessing the requency…	Care provider surveys were collected at baseline and 12-month follow-up; Inteviews were conducted at 'half-time' and at 12-month follow-up; patient surveys were collected from those undergoing consultation or treatment on days of on-site data collection.			"Considering primary outcomes, respondents reported more job control and less overtime hours at follow-up. Social support, job satisfaction, and depersonalization deteriorated while respondents’ turnover intentions and inter-professional interruptions increased. Considering the secondary outcome, patient reports indicated improvements in ED organization and waiting times. Interviews revealed faci…
Slatyer-2018	CL	https://doi.org/10.1007/s12671-017-0802-2	Implementation	report the findings from the second research question which gathered qualitative data to describe the experiences and views of nurses who participated in the MSCR program and their suggestions to inform further iterations p.611	report the findings from the second research question which gathered qualitative data to describe the experiences and views of nurses who participated in the MSCR program and their suggestions to inform further iterations p.611	Yes	Craigie, M., Slatyer, S., Hegney, D. et al. A Pilot Evaluation of a Mindful Self-care and Resiliency (MSCR) Intervention for Nurses. Mindfulness 7, 764–774 (2016). https://doi-org.ucc.idm.oclc.org/10.1007/s12671-016-0516-x	Other	Qualitative evaluation investigating the experiences of nurses who particiapted in the MSCR	"This paper reports findings from the qualitative component of a mixed methods study which aimed to explore nurses’ responses to the MSCR program including its perceived feasibility, accept_x0002_ability, and applicability."p.610 AND "this component of the study used a qualitative descriptive design to explore nurses' experiences of the MSCR program and perceptions of its feasibility, acceptabili…	Qualitative	Qualitative	NA	a 610-bed australian tertiary hospital, which provides comprehensive emergency, medical, surgical, and critical care services', p.611, with approximately 5500 employees	Australia	NA	Large	NA			Healthcare	NA	reducing compassion fatigue, and enhancing nurses' resilience, quantitative p. 611	3	"purposive sampling was used to recruit nurses to participate in the MSCR program...Initially, nurses were informed of the scheduled MSCR programs via advertisements circulated to the senior nursing staff group. Potential participants indicated their interest to the researcher who forwarded them the study information sheet and consent form. Contact details of participants who returned a completed…	5500	The intervention was available to all nurses. "Twenty-five nurses expressed interest in the MSCR program, and of these, 24 met inclusion criteria. After final scheduling of the intervention groups, a total of 21 nurses commenced the program."p.767	Not reported	Not reported	Inclusion criteria were working as a registered nurse, in either a full-time or part_x0002_time capacity at the study hospital.	Participants were excluded if screening measures revealed clinical levels of depression, or symptoms consistent with post-traumatic stress disorder (PTSD), or the presence of substance abuse. Similarly, nurses were excluded if they reported currently receiving treatment for a mental health condition or reported circumstances likely to interfere with their regular attendance at intervention ses_x0…	Of 21 nurses receiving the intervention, 16 were interviewed and were from a number of deparments."The majority held senior registered nurse roles (n=11) and all were female...Six nurses worked in inpatient settings, while the others worked in outpatient clinics (n = 7) or management positions (n = 3)."p.611		1	Unstructured interviews were conducted to investigate nurses experiences and opinions of the intervention. "Each interview commenced with a broad question asking the participant to describe the strengths and weaknesses of the pro_x0002_gram. Probing questions were used to explore emerging ideas and concepts."p.612	NA	NA	NA	4 weeks after the intervention			"Five themes emerged that described partic_x0002_ipants’ perceptions of how the program benefitted nurses and its applicability in routine practice: Gaining perspective and insight; developing feelings of inner calm; taking time to care for self; feasibility and acceptability of the MSCR program; and using self-care strategies. The MSCR program was found to be feasible and acceptable from the per…
Tsarouha-2021	HS	https://doi.org/10.1186/s12995-021-00339-7	Implementation	Which potentials and limits in the implementation of stress-preventive leadership are experienced by leaders of middle management?	The aim was to improve stress-preventive leadership skills to reduce psychosocial health risks amongst employees (leaders and subordinates p3.	No		Other	Process Evaluation	The overall study of WP 1C was designed as a mixed- method approach with a comprehensive collection of qualitative data p4	Mixed	Mixed	NA	Tertiary Hospital	Germany		Unknown		Unknown		Healthcare	NA	The aim was to improve stress-preventive leadership skills to reduce psychosocial health risks amongst employees (leaders and subordinates). p3	4	The participants were recruited from a pool of leaders of middle management that had participated in other leadership interventions in the past, offered by the hospital’s Academy for Education and Personnel Development. They were contacted via e-mail by staff members of the Academy p4	not reported	Not reported	Not reported.	Not reported.	In order to participate, it was required to hold a leadership position at middle management. In agreement with the Employees’ Council, no other characteristics of the respondents were collected for data protection reasons. FS conducted the interviews via telephone. P5	Not reported	The intervention was conducted for leaders of middle management (n=93) of different professional groups, e.g. physicians, nursing staff, therapeutic professionals, administration staff, IT staff, clinical ser-vices, office assistants, scientists, and other professions . p4	Ten semi-structured focus group discussions were conducted during the last (fifth) workshop module of the developed intervention and participating leaders were asked to reflect and evaluate the implementation of the learned contents. P4	Not collected	Ten semi-structured focus group discussions were conducted during the last (fifth) workshop module of the developed intervention and participating leaders were asked to reflect and evaluate the implementation of the learned contents. P4	not reported	not reported	not reported	these focus group discussions were embedded in the actual implementation of the developed intervention….. All n = 60 leaders who took part in the last module (fifth module) of the intervention series in the facilities of the Academy for Education and Personnel Development also took part in one of the focus group discussions. P5	Concurrently		The results demonstrate that leaders of middle management perceived potentials for a stress-preventive leadership style (e.g., reflection on leadership role and leadership behavior, awareness/mindfulness, and conveying appreciation). However, limits were also mentioned. These can be differentiated into self-referential, subordinate- related, and above all organizational barriers for the implement…
Tessier-2022	HS	https://doi.org/10.1093/annweh/wxac013	Both	To identity the components that make PFA a valued and beneficial intervention.	To identity the components that make PFA a valued and beneficial intervention.	No		Other	Qualitative study using semi structure interviews with participants	Our objective was to explore with an inductive approach what was the perception of EMS recipients of the intervention.	Qualitative	Qualitative	NA	Emergency medical Services	Canada	NA	Other	Montreal Emergency Medical services	Organisation-wide		Healthcare	NA	It (Psychological First Aid) is an interesting early intervention approach for managing mental health symptoms and providing psychosocial support	3	Participants were recruited on a voluntary basis. Even if this study was conducted with an opportunistic sampling, researchers tried to recruit a sample representative of workers in terms of gender, age, and type of job All EMS workers who received PFA after a TE in the selected period were contacted by the occupational health and safety advisor to inform them of the study (n = 39). The research …	Not reported	39 Emergency Medical Workers	Participants were EMS workers (paramedics and emergency medical dispatchers) recruited from a Montreal’s EMS organization. Their organization had recently implemented a PFA program beginning in July 2018	not reported	The inclusion criteria were to be fluent in French, to be currently at work, and to have received PFA 4 to 12 months prior the research interview (to reduce the risk of perspective bias and recall bias). p949	Not reported	All EMS workers who received PFA after a TE in the selected period were contacted by the occupational health and safety advisor to inform them of the study (n = 39). The research team contacted only those who had previously agreed to share their contact information with the research team. p949	The final sample comprised of 13 participants p949	0.46	PFA fosters demand for and access to psycho- social resources. PFA improves destigmatization of mental health issues. PFA enables faster and more efficient return to work p954	NA		NA	Participants had received PFA interevntion 4 to 12 months prior the research interview	After intervention		"The PFA intervention appeared to have a beneficial impact on recipients, regarding the reduction of stigma, the increase of help-seeking behaviors, and the decrease of organizational diffi- culties. In conclusion, the PFA intervention offered by peer helpers is appreciated by recipients and is a beneficial first step toward supporting EMS workers in the aftermath of workplace trauma." p496

## Sheet: Intervention Characteristics
Study ID	Researcher	Group	Intevention Level(s)	Intervention Name (with reference if available)	Intervention type (1. brief description)	Intervention aim, theory or goal (author description) (2.why)	Materials (3. what)	Procedures (4. what)	Provided by (5. who)	Initiation (who initiated the intervention? (taken from N&R))	Mode of Delivery (6. How)	Where (7. describe the types of locations where the interventon occurred)	Regimen (8. when and how much) e.g. number of sessions, How many weeks was it delivered, How often over the week, duration, frequency, etc.)	Tailoring (9. Tailoring)	Modifications (10. modifications)	How well (fidelity or adherence with reasons, if reported) (11 and 12. Planned and actual)	To what extent was the intervention sustained (according to Moore's definition)	Adverse/unintended consequences
Allen-2020	CP	Intervention	Employee	Schartz Rounds	Multi-disciplinary meetings to discuss, listen, process and understand emotional distress related to providing compassionate care.	To create a compassionate envirnment for care providers and which will allow them to provide compassionate care to patients	None reported	Monthly one-hour meetings for multidisciplinary staff in which they can discuss 'a variety of challenging topics, for exmaple, working with patients whose pain is difficult to control; patients who are very destructive; or a terminally ill patient who reminds the professional of a family member.'(p.945). Lunch was provided as the round took place.	There was a facilitator but it was unclear who that was.	Not reported	Face-to-face	Not reported	Monthly 1-hour meetings	None reported	None reported	Not reported	At 6-year follow up, comments on the evaluation forms 'suggest that Rounds are insightful, honest cathartic, bring humanity to the profession, and are becoming more embedded in practice.'(p.946)	None reported
Arapovic-Johnsson-2020	CP	Intervention	Organisational	Productivity Measurement and Enhancement System, or ProMES (Pritchard et al., 2008, 2012)	participatory organizational-level intervention primarily developed to increase productivity by enhancing motivation but used by this study as a method to prevent stress	prevent stress', p.2 and 2ProMES is a “bottom-up” job redesign intervention that gives opportunities to change job characteristics and improve job quality", p.221, (Arapovic-2018)	ProMES manual; checklist; emails and notice boards with written information	A one hour information session was carried out followed by a whole day workshop for employees, in which the intervention officially started and employees became the overarching design teams, and identified objectives for their primary health care division at county council level. Employees were divided into 7 smaller professional design team, consisting of 2-4 people, however, members of professi…	An external practitioner certified to use ProMES with 20 years experience	"All employees in the units were involved in the decision to participate."p.9 - initiation before that not reported	Face-to-face		1 hour long information session (June 2013) with a whole day workshop a month late (September, 2013). Most design teams had 5-6 meetings over the space of 2 months (Oct-Nov 2013). The consultant held in total 33 meetings with the seven design teams. The number of meetings, duration and starting point varied per design team (one to seven meetings). The meetings lasted from half an hour to (most of…	No, but the intervention allows for tailoring to participants "contextual needs and circumstances"p.221, (Arapovic-2018)	None reported.	the design teams and their professional groups did not complete the intervention during the project. For example, they did not fully develop contingencies (i.e., operationalized the relation_x0002_ship between results and evaluation for all indicators). As a consequence, full feedback reports could not be developed. Nor was it then possible to conduct regular feedback meet_x0002_ings to follow up…	No significant differences between groups on primary outcomes at follow-up (Arapovic-2018)	None reported
Aust-2010	CP	Intervention	Multi-level		The intervention consisted of discussion days for all staff, employee working groups, leader coaching, and activities to improve communication and cooperation	to improve the 'Psychosocial work environment'	T-shirts with project slogan, information on hospital website, reports of baseline questionnaire (COPSOQ I), final report about the project, presentation of baseline results at kick-off meeting	Reports on baseline questionnaires were provided to each unit, which were used to discuss psychosocial work environment. Consultants and unit leaders then met to discuss which issues were most important. Consultants help a kick-off day for all employees, involving guided discussion of baseline results and work environment improvements.Issues were prioritised to action and unit working groups were…	Kick off day, Leader coaching and final meeting: external consultants. Working groups: employees.	Hospital project group, based in the hospital's personnel department'	Face to face		Leader coaching: 2 hour, weekly leader coaching sessions. Total number of sessions was flexible and decided by the leaders. Working group meeings: Total number and frequency was decided by each unit and varied between 0-8. Length of meetings is unclear. Activities/changes: varied in content, duration, total length and frequency, depending on the unit and activity/change chosen.	Some generic content although activities/changes were decided within each unit, based on baseline results and leaders chose the number of leadership coaching sessions they required.	No	Employee working groups either never met or met very few times before they stopped, due to a lack of clarity about the project goal and individual roles and responsibilities, lack of support, feeling that the meeting were not relevant, high work demands and because other activities were occurring in the unit.		None reported
Bovopoulos-2018	HS	Intervention	Other	Mental health first aid (MHFA) ( Kitchener B, Jorm AF. Mental health first aid training for the public: evaluation of effects on knowledge, attitudes and helping behavior. BMC Psychiat. 2002;2:10.)	An Accredited Mental Health First Aider appointed in their workplace to: provide mental health first aid within their worksite as needed, at their level of competence and training; and escalate any matters if required in a prompt and appropriate fashion according to their relevant organisational policy and procedures(p368)	Improving mental health literacy at work could increase the likelihood that an employee would be willing to speak to someone at work about their symptoms and seek the appropriate support. A co-worker or manager would be in a good position to provide early support and encourage a worker to seek help, if they had the appropriate knowledge, attitudes and skills. (p367)	Not reported	Not reported	Varied, including employees who expressed and interest, self nominated or nominmated, HR personal, employees interviewed - most required managment approval.	Varied - results of a survey, fits with mental health and wellbeing strategy, or diversity strategy, desire to achieve metntally healthy workplace status.	not reported		Not reported.	Varied, responsibilities of MHFA officers varied and selection process varied.	Not reported	Not reported	Not reported	Not reported
Byron-2015	CP	Intervention	Multi-level		Modified version of Mindfulness Based Stress Reduction (Kabat-Zinn. (2003). Mindfulness-based interventions in context: past, present, and future. Clinical Psychology: Science and Practice, 10(2), 144–156.)	Reduce stress	Unknown	"The mindfulness trainer provided guidance in mindfulness prac_x0002_tices, such as sitting and walking meditation, the body scan, and gentle stretching and yoga, and led group discussions intended to enhance participants’ awareness of their experi_x0002_ence with the practices. Homework assignments included the expectation to engage in the formal meditation practices for 45 min daily 6 days per …	"mindfulness trainer"p.863	"Leadership received approval from the state to use training funds to provide mindfulness training for direct care staff, managers, and adolescents on these units."p.863	face to face "in a meeting room of the hospital"p.863		2 hours sessions. "8 weekly classses" (p866). Homework, included "formal meditation practices for 45 min daily 6 days per week and in informal practices during daily life."p.863	"The training was a modified version of MBSR based on input from leadership and staff. The primary modifications were shortening classes from 2.5 to 2 h and omitting the all-day retreat because of concern that the expec_x0002_tation to use personal time may reduce participation."p.863	"The training was a modified version of MBSR based on input from leadership and staff. The primary modifications were shortening classes from 2.5 to 2 h and omitting the all-day retreat because of concern that the expec_x0002_tation to use personal time may reduce participation."p.863	Not reported	Not reported	Not reported
Davey-2020	CP	Intervention	Employee	Taking Care of Yourself to Take Care of Others (doi: 10.1111/inm.12689, based on McDonald, G., Jackson, D., Wilkes, L. & Vickers, M. (2012). A work-based educational intervention to support the development of personal resilience in nurses and midwives. Nurse Education Today, 32, 378–384.)	Work-based resilience enhancement programme, tackling "areas such as building hardiness, maintaining a positive outlook, achieving work-life balance, reflective and critical thinking, and enabling spirituality"(p.510, Henshall)	To enhance nurses resilience	None reported	The 6 full-day sessions consisted of the following topics: Session 1: Mentoring relationships (for participants), Establishing positive nurturing relationships and networks, Mentoring information session. Session 2: Building hardiness, Maintaining a positive outlook. Session 3: Intellectual FlexibilityEmotional Intelligence. Session 4: Achieving life balance, Enabling spirituality. Session 5: Ref…	"Each session was facilitated by two people. One was the study project manager, who was employed to coordinate and manage the sessions. The second co-facilitators included senior managers, nurses, medical directors, and chaplains working in the Trust, who were invited to facilitate individual sessions due to their specific expertise in the areas being covered."(p.511, Henshall)	Not reported	Face-toface	A training room in the participating trust	6 full--day sessions over 12 weeks were held.	The intervention was based on McDonald et al, 2019 (see previous reference) but tailored for the forensic inpatient environment.	None reported	Not reported	Not reported	None reported
Dawkins-2018	CP	Intervention	Middle manager/supervisors/leaders	Business in Mind ( doi:10.1186/1471-2458-9-239)	DVD delivered intervention for SME managers mental health	"to improve the mental health of SME managers"p1 of 2009 protocol; four mo	DVD (60 minutes) with accompanying guidebook. Website link with additional materials.	4 CBT-based modules covering: 1) understanding stress, coping and relationships between thoughts, feelings and behaviours, 2) improving psychological captial, 3) overcoming barriers to healthy lifestyles, 4) creating positive working environments, developing emotional intelligence and communication skills. The DVD shows real managers sharing their experiences and demonstrating skills. The guidebo…	Self-administered. Some participants had access to telephone support.	Not reported	DVD, guidebooks, and some had access to telephone support.		60 minute video, 3 months to complete the full programme (i.e. guidebook). 6x30 minute fortnightly phone calls for those with access to telephone support.	No, although users could choose when to use materials.	Not reported	Not reported	Not reported	Not reported
Ejlertsson-2021	CP	Intervention	Employee	Recovery models for primary health care centres (PHCCs) DOI:10.3233/WOR-213588	The intervention used a participatory approach to develop 'recovery models', which are based on key factors needed for workplace recovery identified by previous research - 'variation, companionship and manageability '. Each recovery model included different recovery promoting activites, e.g. deep breathing exercises, notice board positive messages, step counter contests, etc.	To improve wellbeing and recovery from stressful work conditions.	None reported	"Recovery models for each of the six participating primary health care centres (PHCCs) were developed...The intervention started of with each centre forming a small group of employees from various professions, so called inspiration group. This group – together with the researchers – were responsible for generating, elaborating, and implementing ideas about how recovery could be integrated into th…	inspiration groups', the 'inpiration day, and the 'closing reflections session' were facilitated by the researchers. "A contact person from each inspiration group also had regular contact with the research group via email and phone, for updates, brainstorming, getting useful materials sent out, etc. The employees at the participating centres could influence and evaluate the recovery activities th…	Unclear	Groups were held face-to-face. Recovery activities varied, depending on the nature of them.	Not reported	The intervention was run for 1 year.	Recovery models were "...modifed according to the PHCCs’ own abilities, needs, and wishes"(p.2, qual study)	None reported	Not reported	Not reported	None reported
Günüsen-2009	CP	Intervention	Employee		Coping group	"to alter the emotional and cognitive reactions to situations" and "to alter the situation"p. 488, to ultimately reduce burnout	Unknown	"Interventions were applied in a quiet andcomfortable room in an uncrowded part of the hospital. The nurses were served food and beverage, and an intimate atmo-sphere was created."2010, p. 487; AND "Cognitive coping strategies and the problem-solving methodwere used for coping training"2010, p.488; topics covered included (1) the concept of stress and discussion of current coping skills, (2) basi…	"Interventions were applied by N.P.G., the ﬁrstauthor, and supervised by B.Ü. N.P.G. had previously managedpatient groups with breast cancer and support groups consistingof student nurses. NPG has also been an active educator in thecoping with stress education classes offered at an urban univer-sity school of nursing for 7 years." 2010, p. 487	Unknown	"Interventions were applied in a quiet andcomfortable room in an uncrowded part of the hospital" 2010, p. 487		7 sessions, lasting 1.5-2 hours.	Unknown	Unknown	"Of the 72 nurses who were randomized to coping and support groups, 14 never attended any of the sessions, 30 participants attended three or fewer sessions and 28 participated in all sessions."p. 238	Unknown	Unknown
Havermans-2018	CP	Intervention	Multi-level	Stress Prevention @Work (SP@W) (DOI 10.1186/s12889-017-4585-0)	Digital platform providing a stepwise approach to work stress prevention, including information, screening and planning tools, and interventions relevant to work stress prevention.	"stress prevention at the primary level (prevention of incidence of stress) and the secondary level (amelioration of stress)."p.e485	Digital platform	"One member of each of the teams in the experimental group received a training in the use of the digital platform"p.615, Haverman et al., 2018 (RCT results). AND "The pages on the digital platform corresponded with the stepwise approach, which consisted of five steps: (i) awareness raising (acknowledgment of the fact that management of work stress is important); (ii) assessment (screening for rel…	Self-administered	Not reported	Digital platform, with support from the DPPs (digital platform participants, i.e. were provided with extra information about the digital platform and provided support to other team members)		Not reported	No, although users could choose which intervention to select and implement. "Tasks and roles within the intervention depended on the choice of a specific intervention, and could differ per team"p.e485	"implementation of the strategy was only moderately successful. During the trial, some contextual factors such as personnel shortage, turnover, and organizational restructuring hindered the use of the strategy considerably (32). Due to turnover, a total of nine new team members had to be trained in the use of the digital platform during the trial."p.616(RCT Havermans, et al., 2018)	"Of the 15 teams in the experimental group, 13 received login information for the digital platform (13/15). The teams that did not receive the login information, had not found a team member who was willing to act as DPP" AND "Reach, that is, the number of teams for which a DPP logged in on the digital platform with their own login code at least once, was 11. The proportion was calculated taking i…	Not reported	Not reported
Kerr-2019	CP	Intervention	Employee	Destress 9-1-1 (Meischke H, Lilly M, Beaton R, et al. Protocol: a multi-level intervention program to reduce stress in 9-1-1 telecommunicators. BMC Public Health 2018;18:18.)	Stress Reduction Training for 9-1-1 Telecommunicators	Mindfulness based stress reduction	Online intervention	Participants were "contacted twice weekly throughout the intervention period. One email contained a link to the weekly training lesson, whereas the second email provided suggestions for incorporating mindfulness skills into daily life."p.4. Lesson cover the following topics: 1) introducing stress and mindulness, 2) judgement and observation, 3) patience, 4) non-striving or "being", 5) introducing…	online intervention, therefore no prior knowledge required to deliver intervention	Not reported	"The intervention’s 7 Web-based lessons were hosted on the learning management system of the Northwest Center for Public Health Practice at the University of Washington"p.3		7 modules to be completed on a weekly basis, each taking 20-30 minutes to complete, plus personal practice of 5-10 mins daily.	No. Generic material, users can re-use lessons.	"Some of these practices, such as body awareness at your desk and mindfully ending a call, were tailored specifically for the emergency response call center environment."p.3	" Nearly half of the participants (71/149, 47.7%) completed all 7 intervention lessons whereas 21.5% (32/149) did not complete a single lesson. The mean number of lessons completed was 4.7 (SD 2.8). The mean number of days the participants reported practicing formal mindfulness with guided audio (3 [SD 0.15]) did not differ by engagement group (low vs high) and remained consistent through the int…	Not reported	Not reported
Lehto-2018	CP	Intervention	Employee	"yoga therapy program combining five smart_x0002_phone apps" (Mindtoon Lab LLC (2016)) p.382 Heeter et al (2017)	"six-week yoga therapy program combining five smart_x0002_phone apps, each containing a 10-minute meditation, along with twice-weekly automated, personalized emails."p.382	"address work stressors"p. 382	5 smartphone apps called "Calming Meditation, Place in Nature Meditation, Nourishing Meditation, Releasing Meditation, and Space Meditation"p.382	"five smart_x0002_phone apps, each containing a 10-minute meditation, along with twice-weekly automated, personalized emails" that "were used to introduce each weekly meditation with the corresponding app, along with clear explanations of a core yoga therapy principle. Weekly follow-up emails reinforced principles and reminded participants to do the daily meditations using the apps, motivating on…	"The meditations and messages were developed for this study by a yoga therapist who is an expert in YT meditation working with a user-experience designer who studies Yoga Therapy (YT) meditation. " AND "YT meditation expert Marcel Allbritton’s ex_x0002_pertise included extensive YT training in both in the United States and India along with 10 years of clinical YT practice."p.316 Heeter et al. (20…	Not reported	Smart phone apps were used to deliver the meditations and "Automated, tailored emails[were] guided by a clinical mind–body therapist"p.382.		"The 6-week technology-assisted YT meditation program used smartphone apps to deliver five 10- to 12-minute meditations (1 per week for the first 5 weeks) with twice weekly automated, personalized e-mail messages. In the sixth week, the participants could choose any 1 of the 5 meditations each day." p.316 Heeter et al (2017)	Generic material but personalised email messages for users.	"The meditations were carefully tailored to address work stressors"p.382	"Of the 44 HCPs who registered online to participate, 82% (n = 36) downloaded at least one app." AND "Of the 36 study participants who downloaded and regis_x0002_tered at least 1 app, almost all (93%) meditated once or more per week for at least 5 weeks. The average meditation frequency was 2.9 times per week. The number of times that the participants used a meditation app over the 6-week program…	Not reported	Not reported
Moll-2018	CP	Intervention	Multi-level	Beyond Silence (DOI 10.1186/s12909-015-0363-9)	"Contact-based eduction program with mental health literacy training"Moll 2015, p.5	" provide information, diminish anxiety and promote empathy"Moll 2015, p.5	Programme handbook with core content and worksheets; online 'virtual' sessions; access to online dialogue;	"The in person sessions... were designed to build on each other, starting with ‘why mental health matters’, then moving to skill building in identifying and reaching out for help, and reviewing potential resources. The online sessions were designed to complement and extend the in-person sessions, where participant could explore and comment on web-based resources"Moll 2018, p.828-829; "Monthly mee…	"co-led by trained peer educators who have personally experienced mental ill health and recovery. The peer educators will be employees within the organization who not only have personal experience with mental ill health (either themselves or a close family member), but are good communicators and credible leaders within the organization. They will be recruited and trained to effectively teach the …	Not reported	Online, in person and via workbooks.		Over 3 months, six 1.5-2 hour in-person group sessions and 5 online sessions, which alternate weekly, were delivered. Participants had access to online diaglogue at 'any time or place'	"The Beyond Silence curriculum was designed to address the unique needs of the organization and is based on; a) pilot data from the initial qualitative phase of the project [33], b) a review of programs utilized in other work_x0002_places, and c) best practice principles of contact based education and knowledge translation."Moll 2015, p.5	Not reported	"Dropout rates were higher for the Beyond Silence program (34% as opposed to 20% in MHFA)"p.838	Not reported	Not reported
Moll-2018	CP	Control	Multi-level	Mental health first aid (MHFA) ( Kitchener B, Jorm AF. Mental health first aid training for the public: evaluation of effects on knowledge, attitudes and helping behavior. BMC Psychiat. 2002;2:10.)	"a standardized, twelve-hour educational program designed to teach participants how to recognize the early warning signs of mental illness, how to provide initial help to someone in a mental health crisis, and how to support people who are developing mental health problems" Moll 2015, p.5	"educational program designed to teach participants how to recognize the early warning signs of mental illness, how to provide initial help to someone in a mental health crisis, and how to support people who are developing mental health problems"Moll 2015, p.5	"All participants will receive a training manual, which covers all of the content of the standardized, module-based cur_x0002_riculum."Moll 2015, p.5	" a standardized, twelve-hour educational program designed to teach participants how to recognize the early warning signs of mental illness, how to provide initial help to someone in a mental health crisis, and how to support people who are developing mental health problems"Moll 2015, p.5; AND "A staff member in each organization who has been trained through the 5-day instructor-training program …	"A staff member in each organization who has been trained through the 5-day instructor-training program will be seconded to facilitate the program within their organization."Moll 2015, p.5	Not reported	in person and via training manual		12 hour educational programme with each course lasting two full days. "Each course will be offered as two full days, typically one week apart." Moll 2015, p.5; AND "Over the course of the project, eight courses will be offered with approximately 12–13 participants per course."Moll 2015, p.5	"The location and specific dates/times for the sessions will be customized for each group in order to facilitate participation and maximize response rate,"Moll 2015, p.5	Not reported	"Dropout rates were higher for the Beyond Silence program (34% as opposed to 20% in MHFA)"p.838	Not reported	Not reported
Muuraiskangas-2016	CP	Intervention	Multi-level	( doi: 10.2196/mhealth.2596)	A mobile mental wellness-training app based on ACT and targeted at working-age people who suffer from stress	" the app was based on ACT and targeted at stress management and mental well-being"p.3	digital training application for smartphone	"The session consisted of a 20-minute presentation about the ACT approach, the app, and the aims and procedures of the study. In Company A, two info sessions were held at the two company offices. In Company B, the info session was arranged as an online meeting. In addition, the HR managers put information about the study in the company intranet and distributed paper flyers at the company offices.…	Digital smartphone application	Not reported	digital smartphone application		"Participants were instructedto use the digital app regularly, in brief sessions several times per week, but the intervention was otherwise unguided."p.5; "Oiva contains 4 intervention modules or "paths"…The paths consist of altogether 46 text and audio exercises...Most of the exercises are short and take about 1-3 minutes to complete."Ahtinen,2013, p.4	"The delivery of the intervention was planned to be similar in both companies, with only small adaptations resulting from the information gathered during the initiation and screening stages."p.6, and participants could use the intervention any time and place.	None reported	" It was found that 63% (27/43) of the participants, that is 8.1% (27/332) of all the employees started using the app, and 43 (13.0%, 43/332) answered the baseline questionnaire, 25 (58%, 25/43) the mid-term questionnaire, and 26 (60%, 26/43) the final questionnaire."p.6	Not reported	Not reported
Nielson-2012	CP	Intervention	Employee	10.1080/02678373.2012.682721	Team work intervention	"The stated objectives of the intervention were to implement teams with some degree of self-management and to create a climate that fostered open discussions and joint decision-making that would improve employee well-being and job satisfaction."p.97	Personnel magazine with implementation updates; no other materials reported	"As part of the intervention, teams were formed such that a group of employees were jointly responsible for a group of clients. Teams would receive tasks from clients and the team manager and then team members were jointly responsible for allocating tasks among themselves and deciding how they should be carried out. Other managerial tasks were also transferred to team members, e.g. rota planning …	elder care centre manager lead the development and implementation of the intervention.	"The stimuli for the teamwork intervention were difficulties maintaining and recruiting staff and high absence levels. A senior management decision had been made that all of the local government’s elder care centres would implement teamwork in an attempt to tackle these problems."p.97	face-to-face team meetings were used to support team memebers new responsibilities; unclear how tasks were received from clients and team managers		Not reported.	No, but team members could decide how to carry out tasks themselves.	None reported	Not explicitly reported but the mean changes in procedures was 45.92 (SD=16.92), as rated by participants.	autonomy (t(400) _x0001_ _x0003_4.46, pB.001, ES_x0001_.45), and affective well-being (t (403) _x0001_ _x0003_1.35, p B. 05, ES_x0001_.13) improved significantly whereas job satisfaction (t(352) _x0001_2.15, pB.05, ES_x0001_.23) decreased significantly at 18 month follow up	None reported
Parsons-2021	CP	Intervention	Multi-level	Case management RTW intervention for NHS staff who go on sick leave with a CMD (DOI: 10.3310/hta25120)	Case management RTW intervention for NHS staff who go on sick leave with a CMD	"to improve RTW for sick-listed staff with a CMD"p.75	RTW Manual (see Chapter 6 (Workpackage 4) in Madan, et al., 2021); "bespoke information leaflet for managers on how to communicate with the sick-listed employee"p.24; "bespoke sleep hygiene leaflet, especially for NHS workers with a CMD, as well as a My Action Plan (MAP) template to record actions employees would take to tackle their identified problems"p.24;	Case managers received "A combination of workshop input and follow-up individualised supervision by way of regular teleconferences with case managers."p.31. The training involved the following topics: backgound to the study, use of study paperwork, clinical assessment of CMD, identifying and challenging unhelpful beliefs, problem solving and promotion of engagement, writing RTW plans and improvin…	Case manager training provided by the researchers. RTW intervention delivered by OH case managers in participating NHS trusts.	", decisions to involve OH were motivated by a desire to seek more specialist, work-focused advice and support, or when staff were keen to RTW earlier than planned"(p.61)	Both the training and the intervention are delivered face-to-face.		The case manager training included a "2-day bespoke training package and the workshop"p.30 and 3 follow-up 30-60 minute supervision teleconferneces.	The intervention was designed to be applied in different NHS trusts	The RTW intervention was modified after the evaluation	Adherence to intervention delivered by case managers, by component (data from p.35): evidence of problem solving approach (100%), identified problems (100%), solutions suggested/explored (100%), written RTW plan (100%), workplace adjustment (7%), Evidence of engagement of peer support (0%), sleep hygeine advice given (100%), signposted to CBT/other therapies (91%), pathway to CBT/other therapies …	Compared to baseline, 6-month follow-up showed benefits in participants on a number of outcomes measures, however, questionnaire completeness was only 50% for many outcomes	Not adverse events
Ross-2019	CP	Intervention	Multi-level	MATES in Construction (MATES)	Indsutry based, multimodal suicide prevention and early intervention program that delivers training and support to workers across a range of areas.	Suicide prevention and early intervention	White stickers for hard hats that signify completion of the General Awareness Training (GAT); GAT feedback form; Green stickers for 'Connectors' hard hats; other materials for GAT and connector training is unclear; suicide hotline	Training comprises the following programs: • General awareness training (GAT) for construction workers—A one-hour session with all workers on a worksite about suicide as a preventable problem faced by the industry, what it looks like when a mate is struggling and how to connect a mate to help; • Connector training—A four-hour onsite training session for workers who volunteer to become connectors.…	MATES staff (field officers and management)provided General Awareness Training and Connector training. It is unclear who provides the ASIST training. MATES employees provide support to workers and their families.	Unclear	Face-to-face		1-hour session (GAT); 4-hour session (Connector training); 16-hour workshop for key workers ((supervisors, union and safety representatives, first aid/site paramedics)	No	No	Not reported	Not reported	Not reported
Schneider-2019	CP	Intervention	Organisational	Organisational level intervention using the Systems Engineering Initiative for Patient Safety (SEIPS) framework (https://doi.org/10.1136/qshc.2005.015842)	Multi-professional rganisational level intervention focusing on interdependencies between several work factors, care providers and patient outcomes in healthcare	to improve care provider and patient outcomes, e.g. burnout and quality of care	Documentation of health circle meetings on intranet information system and post meeting feedback tool.	"Ten 90-min meetings, termed health circles [15], were held at three-week intervals over a period of seven months", in which participants identified adverse ED work conditions in a systematic process facilitated by moderators and then developed measures for one of the identified work problems. Three steering committee meetings were also held during the study period, in which management discussed …	All health circles were moderated by the study team.	"ED’s department head, hospital adminis_x0002_tration, and hospital’s worker council agreed to take part"p.2 and "The specific motiv_x0002_ation and decision for participation were not specified prior to study start. However, the ED was described as a high strain work environment with particular challenges for nurses, physicians, and patient care."p.3	Face-to-face		ten 90-minute "health circle" meetings every three weeks, over 7 months. Three steering committee meetings - regimen not specified.	Yes, all problems and solutions identified by employees.	None reported	Three to seven ED nurses and physicians participated in each meeting. Principally, all ED providers were invited to take part (decision for participation was completely at the discretion of each ED provider). 6 problems were identified during "health circle" meetings and 13 measures were developed, of which 8 were implemented or in progress at follow-up and 5 were deemed unfeasible by the steerin…	No. At 12 month follow-up, some benefits were documented (e.g. improved job control increased and overtime descreased), however, depression and burnout worsened along with some otherwork flow measures (e.g. workflow interuptions, personal break time).
Slatyer-2018	CP	Intervention	Employee	Mindful Self-Care and Resiliency (MSCR) (description available at DOI 10.1007/s12671-016-0516-x)	mindful self-care and resiliency (MSCR) program for compassion fatigue prevention	reducing compassion fatigue, and enhancing nurses' resilience	Client manual that included intervention educational material. Powerpoint slides and inforamtion/work sheets were used for the compassion fatigue workshop. "Each participant was provided with the book, Mindfulness a Practical Guide to Finding Peace in a Frantic World by Williams and Penman (2011), which includes a practice CD."p.768, Craigie-2016	The intervention involves a compassion fatigue resiliecy workshop (adapted from Flarity, K., Gentry, J. E., & Mesnikoff, N. (2013). The effectiveness of an educational program on preventing and treating compassion fatigue in emergency nurses. Advanced Emergency Nursing Journal, 35(3), 247–258. doi:10.1097/TME.0b013e31829b726f), including the first of a series of mindfulness seminars (adapted from…	Study author and clinical psychologist with more than 6 years experience of facilitating MBCT groups in mental health settings and delivering mindulness based training to health professionals.	Researcher	Face-to-face and self-adminstration		The MSCR intervention was a total of 12 h in duration and comprised a 1-day educational workshop on compassion fatigue resiliency (three 1.75-h sessions) and introduction to mindfulness (1.75-h session), followed immediately by a series of weekly mindfulness skills seminars conducted over a period of 4 weeks. Each seminar lasted 1.5 hours.	" for standardization, ease of dissemination, and cultural relevance to an Australian nurse population reasons, a short introductory video that was used in the Flarity et al. (2013) study was not included."p.767, Craigie-2016.	None reported	"Treatment adherence was maintained by closely following a timetable of activities and tasks"p.768, Cragie-2016	Not reported	Not reported
Tessier-2022	HS	Intervention	Employee	Psychological First Aid	PFA focuses on teaching recipients how to reduce acute arousal, identify immediate needs, adopt healthy coping strategies, and provide referral information if needed.p947	The focus of PFA is on promoting safety, calmness, self and collective efficacy, connectedness, and hope; together they form the five essential elements of immediate trauma intervention, according to experts.	Not reported	They received the PFA intervention no later than 5 days after exposure to a Traumatic event at work, from a trained PFA peer supporter. They received a support session from peer. They were also monitored for symptoms beyond initial session, during the following days., with a phone call scheduled after 48 hrs. Participants could ask for a longer follow up period p953	PFA trained peer helpers (paramedics and emergency medical dispatchers)	The organisation	face to face or telephone as preference		main session pluc followup in 48 hours	Additional follow up could be requested	None reported	Not reported	Not reported	None reported
Tsarouha-2021	HS	Intervention	manager/supervisors/leaders	Stress prevention Leadership	Leadership development for stress prevention behaviours	Three of the well- studied models of health-promoting leadership are Transformational Leadership Leader-Member Ex- change ) and Health oriented Leadership (HoL). The HoL concept comprises two con- structs, self-directed health-promoting leadership (i.e. SelfCare) and subordinates-directed health-promoting leadership (i.e. StaffCare)p3;	None reported	The intervention ‘was divided into five modules with content on SelfCare, recognizing stressors, leadership style, communication and team processes. Each module was carried out with a temporal distance of two weeks to each other; between the fourth and fifth module, there was a larger break of three months in order to apply the contents learned in every- day work.’ P4		Not reported	Not reported	Tertiary	The intervention ‘was divided into five modules with content on SelfCare, recognizing stressors, leadership style, communication and team processes. Each module was carried out with a temporal distance of two weeks to each other; between the fourth and fifth module, there was a larger break of three months in order to apply the contents learned in every- day work.’ P4	None reported	Non Reported	Not reported	Not reported	Not reported

## Sheet: Study Quality Assessment
	Screening quations		Qualitative										Quantitative RCTs										Quantitative non-randomised										Quantitative descriptive										Mixed methods (Criteria for the qualitative component (1.1 to 1.4), and appropriate criteria for the quantitative component (2.1 to 2.4, or 3.1 to 3.4, or 4.1 to 4.4), must be also applied.)
Study ID	S.1. Are there clear research questions/aims?	S.2. Do the collected data allow to address the research questions/aims?	1.1. Is the qualitative approach appropriate to answer the research question?	Comments	1.2. Are the qualitative data collection methods adequate to address the research question?	Comments	1.3. Are the findings adequately derived from the data?	Comments	1.4. Is the interpretation of results sufficiently substantiated by the data?	Comments	1.5. Is there coherence between qualitative data sources, collection, analysis and interpretation	Comments	2.1. Is randomisation appropriately performed?	Comments	2.2. Are the groups comparable at baseline?	Comments	2.3. Are there complete outcome data?	Comments	2.4. Are outcome assessors blinded to the intervention provided?	Comments	2.5. Did the participants adhere to the assigned intervention?	Comments	3.1. Are participants representative of the target population?	Comments	3.2. Are measurements appropriate (clear origin, or validity known, or standard instrument; and absence of contamination between groups when appropriate) regarding both the intervention (or exposure) and outcome?	Comments	3.3. Are there complete outcome data?	Comments	3.4. Are the confounders accounted for in the design and analysis?	Comments	3.5. During the study period, is the intervention administered (or exposure occurred) as intended?	Comments	4.1. Is the sampling strategy relevant to address the quantitative research question (quantitative aspect of the mixed methods question)?	Comments	4.2. Is the sample representative of the population understudy?	Comments	4.3. Are measurements appropriate (clear origin, or validity known, or standard instrument)?	Comments	4.4. Is the risk of non-response bias low?	Comments	4.5. Is the statistical analysis appropriate to answer the research question?	Comments	5.1. Is there adequate rationale for using a mixed methods design to adress the research question?	Comments	5.2. Are the different components of the study effectively integrated to answer the research question?	Comments	5.3.Are the outputs of the integration of qualitative and quantitative components adequately interpreted?	Comments	5.4. Are divergences and inconsistencies between quantiative and qualitative results adequately addressed?
Allen-2020	Yes	Yes	Yes	One focus group was held to 'yield rich experiential data'. While this is not extensive, the study also analysed facilitators notes taken during the rounds. Thematic analysis was used for analysis which is appropriate to look for patterns in data.	Yes	Recorded and transcribed focus group interview, alongside facilitators notes are deemed appropriate, however, multiple focus groups may have been beenficial to obtain different views.	Yes	Thematic analysis was used to analysis all qualilitative data. Transcripts were analysed by 1 researcher, and coding was double-coded by a second researcher.	Yes	Quotes have been provided to support the findings.	Yes	There are logical links between data sources, collection, analysis and interpretation.	NA	NA	NA	NA	NA	NA	NA	NA	NA	NA	NA	NA	NA	NA	NA	NA	NA	NA	NA	NA	Yes	Participants attending the 'Rounds' completed the evaluation form after each meeting	Yes	Professions were the only participant characteristic reported, however, this is representative of a typical acute psychiatric ward.	Yes	A standardised 9-item form, specific to the intervention was used.	Can't tell	It is unclear how many attended the rounds and how many completed the evaluation form	Can't tell	Not reported	Can't tell	There is good rationale for using both qualitative in additiona to the standardised quantative evaluation form, i.e. to provide rich experiential data.	Yes	The qualitative focus group guide built upon the quantitative evaluation form questions	No	The results of the quantitive and qualitative analysis are interpretated fairly separately in the results and discussion.	No
Arapovic-Johansson-2020	Yes	Yes	Yes	qualitative methods were used primarily to assess the influence of contextual factors on the implementation process	Yes	Semi-structured interviews were used to assess contextual factors that facilitated or hindered; the intervention project logbooks were used to assess recruitment, dose delivered, reach and fidelit/adaptations.	Yes	Context analysis of interviews using CFIR to code data is appropriate for assessing influential contextual factors	Yes	Quotes have been provided to support the findings	Yes	The authors clearly link data sources, collection, analysis and interpretation together.	NA	NA	NA	NA	NA	NA	NA	NA	NA	NA	NA	NA	NA	NA	NA	NA	NA	NA	NA	NA	Yes	No sampling strategy is described, however, authors report that participants were employees in the intervention unit of an RCT. Given that this was a process evaluation of an intervention tested in an RCT, this source of sample is relevant to the aims of the study.	Yes	Participants are described well and detail if provided about non-responders.	Yes	Appropriate methods of data collection have been used to measure implementation outcomes of interest.	Yes	Reponse to process evaluation questionnaires was 73% (see page 9).	Yes	Authors have clearly described how 'active' and 'non-active' participants have been defined, and how Mann-Whitney tests were used to investigate differences between these groups. Authors also report using descriptive statistics, which is deemed appropriate.	Yes	Authors clearly explain how quantitative and qualitative methods will be used to address different aims of the study.	Yes	Quantitative and qualitative methods have been used to address different research aims, however, they have also been integrated to measure Reach, fidelity and adaptation.	Yes	The authors draw conclusions from both both qualitative and quantitative data to describe participants experience of intervention implementation	Yes
Aust-2010	Yes	Yes	Yes	Document analysis, of documents kept during intervention, was used to understand the implementation of the intervention.	Yes	The qualitative component involved analysis of meeting notes and a log-book which contained relevant contextual information about the implementation of the intervention.	Yes	Although no formal method of analysis is reported, the analysis is described in detail and is appropriate for the research question.	No	Table 2 clearly reports process information, however, no quotes from the documents are provided to substantiate the findings.	Yes	Although no data has been presented, there is a logival link between the data collection, analysis and interpretation of the data.	NA	NA	NA	NA	NA	NA	NA	NA	NA	NA	Can't tell	It is unclear why some units were invited to participate.	Yes	COPSOQ is a validated measure which was used to measure psychosocial climate, and document analysis of records kept during implementation are appropriate to assess intervention process.	No	Only 76% of employees still working in the units completed the follow up and only data from those who completed the follow-up were analysised.	Can't tell	No methods to account for confounders have been reported.	No	Components of the intervention were not delivered.	NA	NA	NA	NA	NA	NA	NA	NA	NA	NA	Yes	Authors have explained the additional understanding that qualitative methods will bring to the study, i.e. understanding why the quantative results are what they are	Yes	Quantitative and qualitative methods have been intergrated to understand how the intervention was implemented and why.	Yes	The authors use both quantitative and qualitative methods to interpret the effectiveness of the intervention in the context of how it has been implemented.	Yes
Bovopoulos 2018	Yes	Yes	Yes	A case study approach was used to better understand the nature of MHFAO roles in workplaces	Yes	Semi-structured interviews were conducted with multiple individuals to in different organisations.	Yes	A good description has been reproted. Within and across case analysis was used. A priori themes, based on the interview schedule, were coded as well as new themes inductively.	Yes	Quotes are presented and are characterised by the case number and participant work status.	Yes	Although little data is presented, there are logical links between data sources, collection, analysis and interpretation.	NA	NA	NA	NA	NA	NA	NA	NA	NA	NA	NA	NA	NA	NA	NA	NA	NA	NA	NA	NA	NA	NA	NA	NA	NA	NA	NA	NA	NA	NA	NA	NA	NA	NA	NA	NA	NA
Byron-2015	Yes	Yes	Yes	Grounded theory was used to elaborate on existing organisational theory to identify barriers and facilitators.	Yes	Focus groups are appropriate to achieve the research aims	Yes	Data was analysed and codes assigned inductively which is appropriate to the approach used.	Yes	Quotes have been reported to justify themes	Yes	There was a logical link between the qual data sources, collection, analysis and interpretation.	NA	NA	NA	NA	NA	NA	NA	NA	NA	NA	NA	NA	NA	NA	NA	NA	NA	NA	NA	NA	NA	NA	NA	NA	NA	NA	NA	NA	NA	NA	NA	NA	NA	NA	NA	NA	NA
Davey-2020	Yes	Yes	Yes	Although no research questions were explicitly specified, semi structured interviews were appropriate to achieve the specific objectives stated by the authors: "to learn in more depth about nurse mentee and mentor experiences of the programme so that we could understand more about any benefits and challenges"(p.512, Henshall) and "a more in-depth exploration of which aspects of the mentorship com…	Yes	See previous comment	Yes	Yes. All qualitative "Data were analysed thematically using inductive and deductive approaches, and was managed using the Framework Method...A predominantly inductive approach was taken when analysing the interview tran_x0002_scripts. However, an overarching and broad deductive framework was constructed prior to analysis using the core components of the interview topic guide (under_x0002_standing…	Yes	A range of quotes have been provided and are labeled	Yes	There is clear coherence between data sources, collection, analysis and interpretation	NA	NA	NA	NA	NA	NA	NA	NA	NA	NA	NA	NA	NA	NA	NA	NA	NA	NA	NA	NA	Yes	The source of sample is relevant to the target population, i.e. psychiatric nurses engaged in the intervention. The sampling procesure has been well described and is adequate, i.e. all eligible nurses working in participating trust were invited to participate in the intervention and in the study. Eligibility criteria were not exhaustive and were reasonable.	Can't tell	participant characteristics have been reported, however, it is unclear what the characteristics of the nurses not participating were, therefore it is unclear whether the sample represents them.	No	Measurements are somewhat appropriate. The survey is bespoke and has been described in some detail, with examples answer options. However, as the study aim was to assess resilience of nurses before and after the intervention, a validated measure could have been chosen, instead of resilience related questions in the survey.	No	Approximately half of those eligible to participate did, which is a fairly low response rate, however, it is unclear why.	Yes	The chosen analysis is reported and is appropriate, however, it should be noted that there is some missing data reported and it is unclear how this was dealt with.	Yes	Authors explain the value that each method is providing.	No	Some integration was achieved during data collection, however, analysis and reporting of results was not integrated at all. Interpretation of the results has been integrated in the discussion	Yes	Interpretation of the results has been integrated in the discussion.	Yes
Dawkins-2018	Yes	Yes	Yes	Open ended questions were asked as part of a survey	Yes	Open ended questions in a survey were used to identify managers reasons for engaging the the BIM trial. While this is appropriate, other methods may have provided more indepth findings.	Yes	Free text answers were coded numerically to provide a description of the phenomenon and its frequency. Authors provide argue that numerical coding can counteract bias by enhancing analystical reliability .	Yes	Example quotes within each theme are presented.	Yes	There are logical links between data sources, collection, analysis and interpretation.	NA	NA	NA	NA	NA	NA	NA	NA	NA	NA	NA	NA	NA	NA	NA	NA	NA	NA	NA	NA	Yes	SME owner/managers were eligible to participate in the BIM trial, providing that they had a managerial role within a business employing less than 200 employees, were over 18 years of age and had access to a telephone and computer/DVD player.'(p.7). The national recruitment strategy using a range of methods is deemed appropriate.	Yes	The sample is described clearly and is representative of the target population. <200 employees is a strict cut off criteria to for SMEs and some definitions include organisations that have <250 - 300 employees, however, this would not affect the representativeness of the sample.	Yes	Validated measures were used.	No	There was a low response rate, suggesting there may be an error of nonobservation due to unsuccessful attempts to obtain the desired information from an elgible organisation. There is no reporting of statistical compensation of non-response.	Yes	Appropriate methods were used to answer the research question.	Yes	Mixed methods were justified in order to answer the research question	Yes	Methods were intergrated in the survey - fixed and open ended questions. Methods were analysed separately, but interpretations were integrated towards the ends of the discussion, bringing together findings of both methods.	Yes	While findings from both methods were interpreted mainly separately in the discussion, these findings were brought together a the end to in the implications section.	Yes
Ejlertsson-2021	No	Can't tell	Yes	No explicit research questions but the authors make it clear that they aim to explore intervention process and factors contributing to its success. For this, the qualitative approach, i.e. focus groups in each centre and mixed focus groups to gain an indepth understanding, are appropriate.	Yes	See previous comment	Yes	"The analysis, with an inductive approach, was inspired by systematic text condensation according to Malterud [22]."(p.3). Three authors were involved in data analysis, initially independently and then together.	Yes	Quotes are detailed, labelled and illuminate the findings.	Yes	Coherence is clear	NA	NA	NA	NA	NA	NA	NA	NA	NA	NA	NA	NA	NA	NA	NA	NA	NA	NA	NA	NA	NA	NA	NA	NA	NA	NA	NA	NA	NA	NA	NA	NA	NA	NA	NA	NA	NA
Günüsen-2009	Yes	Yes	Yes	Descriptive qualitative methods were used to gather data nd present facts in everyday language used by the participants.	Yes	face-to-face interviews were used to allow participants to express their opinions and transcripts were analysed	Yes	Content analysis was used and presesnted clearly. Different groups of nurses were analysed separately, e.g. nurses who attended th intervention, nurses who started the intervention but dropped out, and nurses who never used the programme.	Yes	Sufficient data, i.e. quotes, have been presented, which support the study findings.	Yes	There are logical links between the data sources, collection, analysis and interpretation.	NA	NA	NA	NA	NA	NA	NA	NA	NA	NA		NA	NA	NA	NA	NA	NA	NA	NA	NA	NA	NA	NA	NA	NA	NA	NA	NA	NA	NA	NA	NA	NA	NA	NA	NA	NA
Havermans-2018	Yes	Yes	Yes	Face-to-face interviews and trial record analysis were used to assess barriers and facilitators to implementation and recruitment stategy	Yes	Notes made from audio-recordings of the face-to-face interviews and trial records are deemed appropriate to adderss the research questions.	Can't tell	Details of the analysis methods are limited. Authors report that one author made notes of the audio-recorded interviews to create narrative accounts of the interviews, listing contextual factors , as well as barriers and facilitators, however, no system	No	No qualitative data has been presented	Yes	Although no data has been presented, there is a logival link between the data collection, analysis and interpretation of the data.	NA	NA	NA	NA	NA	NA	NA	NA	NA	NA	NA	NA	NA	NA	NA	NA	NA	NA	NA	NA	Yes	Authors invited all intervention group participants from a parallel trial to take part in the process evaluation, therefore, the sampling stategy is deemed appropriate to answer the research questions.	Can't tell	Less than 50% of those in the intervention group completed process evaluation measures. There is no comparison of those in the intervention group and those who completed the measures, therefore it is unclear whether the sample represents the target population.	Yes	Variables are clearly defined and appropriate measures used to assess them. It should be noted that the questionnaire was not validated, however, it was developed specifically to measure process of the specific intervention, therefore, validated measures may not have been appropriate.	No	A large proportion of those int her intervention group did not complete processe evaluation measures, therefore, there is a high risk of error of nonobservation which may have affected the results. There is no reporting of statistical compensation for non-response.	Yes	Descriptive statistics are used and are appropriate. There is no mention of addressing missing data (>50%), however, this study has been marked down for this in item 4.4.	Yes	Authors report that including qualitative interviews, alongside quantitative data collection, additional stakeholders can be included in the process evaluation.	Yes	Each component answers a specific research question, but together they give a full picture of the process and feasibility of the intervention, which was the aim of the study.	Yes	While the results of each component were reported separately in the results, the discussion brings together the results, i.e. the qualitative interpretation provides context for the quantitative results.	Yes
Kerr-2019	Yes	Yes	Yes	Thematic analysis of open ended survey reponses were used to explore participants experiences of the intervention (i.e. perspectives on engaging with the intervention and challenges and facilitators to engagement)	Yes	Qualitative survey reponses are appropriate to explore participants experiences of the intervention (i.e. perspectives on engaging with the intervention and challenges and facilitators to engagement), although, it should be noted that this method may limit the depth/richness of the data	Yes	Thematic analysis was used, which is appropriate. Authors also report using a inductive-deductive approach. The analysis methods used were systematic and described in detail.	Yes	Quotes are provided to justify themes and interpretations.	Yes	There are logical links between data sources, collection, analysis and interpretation.	NA	NA	NA	NA	NA	NA	NA	NA	NA	NA	NA	NA	NA	NA	NA	NA	NA	NA	NA	NA	Yes	Call centers and then individuals in call centres were recruited to the trial and almost all participants in the intervention arm were included in this study (the process evaluation).	Yes	Only 7.5% of those in the intervention arm did not complete baseline surveys and were not included in the process evaluation. Reasons why the 7,5% did not respond are provided, as is a summary of participant characteristics.	Yes	A number of validated measures were used.	Yes	Only a few participants did not respond	Yes	Appropriate methods were used to answer the research question.	Yes	Authors report using a complementaty intergration of qualitative and quantitative methods to address the aim of the study.	Yes	Separate analyses were conducted for each component with good rationale of how they will compliment each other.	Yes	The authors use a convergent interpretation of the results in the Discussion section	Yes
Lehto-2018	Yes	Yes	Yes	focus groups and an 'in-depth' interview was conducted using semi-structured questions	Yes	focus groups and interviews are appropriate to answer the research question, however, it is unclear why only one interview was conducted.	Yes	Authors report following guidelines for conducting focus groups, which provides a systematic approach to analysing focus group data.	Yes	A number of example quotes pertaining to each theme have been presented	Yes	There are logical links between data sources, collection, analysis and interpretation.	NA	NA	NA	NA	NA	NA	NA	NA	NA	NA	NA	NA	NA	NA	NA	NA	NA	NA	NA	NA	NA	NA	NA	NA	NA	NA	NA	NA	NA	NA	NA	NA	NA	NA	NA	NA	NA
Moll-2018	Yes	Yes	Yes	interviews, trial documentation and open-ended survey questions were reported as the approach, with an interpretive description approach for analysis.	Yes	Yes, interview transcripts, implementation documentation from the trial and open-ended survey questions made up the qualitative data.	Yes	A framework was used to analyse the data, in combination with an inductive approach (Thorne, Kirkham, Magee, 2004), which is considered appropriate for this study.	Yes	Some example quotes are provided to show differences between the interventions, however, it is unclear who exactly these came from .	Yes	There are logical links between data sources, collection, analysis and interpretation.	NA	NA	NA	NA	NA	NA	NA	NA	NA	NA	NA	NA	NA	NA	NA	NA	NA	NA	NA	NA	NA	NA	NA	NA	NA	NA	NA	NA	NA	NA	NA	NA	NA	NA	NA	NA	NA
Muuraiskangas-2016	Yes	Yes	Yes	Open-ended survey questions were used and interviews were conducted with HR managers and a subset of voluntary employees who had and had not participated in the intervention study. Analysis was deductive, using the self-determination theory, and it was inductive, creating new themes from the data.	Yes	Open-ended survey questions and telephone interviews were used.	Yes	Analysis was deductive, based on the self-determination theory, and it was inductive, creating new themes and categories based on the data using inductive content analysis principles.	No	Few quotes are provided to substantiate the findings.	Yes	There are logical links between the data sources, collection, analysis and interpretation, however, little data is presented to substantiate and illuminate the findings.	NA	NA	NA	NA	NA	NA	NA	NA	NA	NA	NA	NA	NA	NA	NA	NA	NA	NA	NA	NA	Yes	It is unclear how the organisations were recruited. The sampling strategy for participants seems appropriate - all participants in the organisations who were able to speak the language with sufficient computer literacy were eligible to participate.	Can't tell	289 of 332 of those who were eligible to participate did not. Charactersistics of those are not reported and reasons for not engaging are not reported, therefore, it is unclear whether the sample represents the target population.	Yes	Most measures are validated	No	Because only a very small proportion of the eligible population participated, the risk of an error of nonobservation is very possible.	Yes	Appropriate methods were used to analyse the data.	Yes	Although not explicit, it is clear how mixed methods provide complimentary knowledge to understand process in this study.	Yes	Some data collection was intergrated, i.e. survey with closed and open-ended question, and the analysis integrates some questionnaire and interview data to understand each component of process. Interpretation of findings also intergrates both methods.	Yes	The discussion, and some parts of the results, brings together both methods.	Yes
Nielsen-2012	Yes	Yes	NA	NA	NA	NA	NA	NA	NA	NA	NA	NA	NA	NA	NA	NA	NA	NA	NA	NA	NA	NA	NA	NA	NA	NA	NA	NA	NA	NA	NA	NA	Yes	The sample source is relevant to the target population, i.e. all employees were invited to participate, and all organisations in the specific sector were invited to partipate. There was an 80% response rate for the baseline measures.	Yes	There was an initial high response rate (80%) at baseline, however, this reduced to 54% for follow-up. Despite that, authors report inspection of organisational records showed that the sample was representative of the total sample.	No	Some measures are validate, while others are bespoke and piloting is not reported.	No	54% response rate at follow-up. Reasons for non-response have not been reported, and imputation methods have not been explicitly addressed in the analysis.	Yes	The analysis is appropriate to answer the research question. Missing data has not been addressed, however, this study has been marked down for this in item 4.4.	NA	NA	NA	NA	NA	NA	NA
Parsons-2021	Yes	Yes	Yes	free-text responses following training, qualitative interviews and note taking with regards to adherence	Yes	interviews, and open ended feedback response options following training and in survey questionnaires	Yes	Data was analysed and codes assigned inductively which is appropriate to the approach used.	Yes	detailed presentation of the analyses and integration of the qualitative findings alongside quant program evaluation	Yes	There are logical links between data sources, collection, analysis and interpretation.	NA	NA	NA	NA	NA	NA	NA	NA	NA	NA	Yes	Approached six sites with workforce of over 49,000 and assessed eligibility.	Yes	Use of validated scales	Yes		Can't tell	limited participation, predominantly female participants, but this is representative of conducting research in healthcare setting	Yes	No protocol violations were recorded during the study	NA	NA	NA	NA	NA	NA	NA	NA	NA	NA	Yes	Justified in answering the various research questions (seven), two of which relate to acceptability and feasibility	Yes	Integrated well through various WP discussions	Yes	The authors use both quantitative and qualitative methods to interpret the effectiveness of the intervention in the context of how it has been implemented.	Yes
Ross-2019	Yes	Yes	Yes	approach appropriate to gaining and understanding of process, what works and why - focus groups and interviews, with thematic analysis.	Yes	interviews and focus groups both conducted	Yes	qualitative approach applied separately to the focus group and interview data. Thematic analysis was used, which follows systematic guidance. 2 researchers worked on the analysis, both separately, and together.	Yes	Quotes are presented, however, it is unclear who said them.	Yes	There are logical links between data sources, collection, analysis and interpretation.	NA	NA	NA	NA	NA	NA	NA	NA	NA	NA	NA	NA	NA	NA	NA	NA	NA	NA	NA	NA	Yes	104 participants after eight separate training sessions to give representativeness across sector	Yes	Having eight different locations and various trainers were representative	Yes	adapted from the General help-seeking questionnaire and validated	Yes	appears to be 94/104 matched pre-post, which is great	Yes	Good use of pre-post training comparison statistics	Yes	Great to understand effectiveness and look to supplement with qualitative approach to understanding why	Yes	focus group results strongly support the quant data	Yes	Well done	NA
Schneider-2019	Yes	Yes	Yes	To complement quantitative results, we used ED stakeholder interviews for qualitative process evaluation. Questions were derived from Nielsen & Randell (2013)‘s framework for comprehensive process evaluation of organizational-level interventions [35]. p.4	Yes	A semi-structured interview guideline assessed intervention implementation, facilitators and barriers, and providers’ mental models (p.4). However, data saturation was not reached - the number of interviews was based on the time available.	Yes	The findings are limited and not explained in depth but reference directly the comments of the respondents and the number of respondents who said them.	No	No quotes or qualitative data have been provided to be able to assess this.	Yes	There is a logic through the process, although the analysis and interpretation are together.	NA	NA	NA	NA	NA	NA	NA	NA	NA	NA	Can't tell	It is unclear, there is a low response rate but no explanation or comparison of responders vs non responders	Yes	Use of validated scales	No	Low response rate and outcome data not matched to pre- data (see next column's comment)	No	The text says: "At baseline, 170 provider surveys were distributed whereof 76 were returned (response rate: 44.7%). At follow-up, 73 out of 157 surveys were returned (46.5%). Forty-one ED providers participated at both waves (29 ED nurses, 5 ED physicians, 7 ED administrators)." It appears that the data analysis does not compare the subgroup who responded pre- and post-. but includes all the pre-…	No	From the text, it appears to have been partially implemented: "Implementation fidelity varied by the time of follow-up: Eight solutions were implemented or in progress. Five were deemed unfeasible by the steering committee due to financial constraints and personnel shortages and were not pursued." p. 5 and Evaluation of intervention fidelity and implementation process Forty-one surveys were colle…	NA	NA	NA	NA	NA	NA	NA	NA	NA	NA	NA	NA	NA	NA	NA	NA	NA
Slatyer-2018	Yes	Yes	Yes	This paper reports findings from the qualitative component of a mixed methods study which aimed to explore nurses’ responses to the MSCR program including its perceived feasibility, acceptability, and applicability (abstract)	Yes	Unstructured interviews were selected in favor of semistructured interviews for this study as the latter can result in participants withholding information if the relevant question is not asked. Unstructured interviews provide rich detail achieved by the interviewer using active listening and probes ... Each interview commenced with a broad question asking the participant to describe the strength…	Yes	Thematic analysis was used, with two researchers independently meeting to codify the data and then agreeing themes, this is appropriate.	Yes	Quotes are presented to support themes.	Yes	There are logical links between data sources, collection, analysis and interpretation.	NA	NA	NA	NA	NA	NA	NA	NA	NA	NA	NA	NA	NA	NA	NA	NA	NA	NA	NA	NA	NA	NA	NA	NA	NA	NA	NA	NA	NA	NA	NA	NA	NA	NA	NA	NA	NA
Tessier-2022	Yes	Yes	Yes	Semi structure interviews were conducted	Yes	se previous comment	Yes	An inductive approach to thematic analysis.	Yes	Quotes and detailed explaintion of analysis process provided	Yes	Coherence explained well	NA		NA		NA		NA		NA		NA		NA		NA		NA		NA		NA		NA		NA		NA		NA		NA		NA		NA
Tsarouha-2021	Yes	Yes	Yes	Focus groups were held as part of the interention to ascertain potentials and limites of stress relieving leadership behavours	Yes	see previous comment	Yes	The data was analyzed using qualitative content analysis according to Mayring	Yes	A range of quoters provided	Yes	There is coherance	NA		NA		NA		NA		NA		NA		NA		NA		NA		NA		NA		NA		NA		NA		NA		Can't tell	Article including meixed methods not avaialable	NA	Article not available	NA		NA
[truncated: 3 more columns]

## Sheet: Process QA
Study ID	(1) E17: Were steps taken to increase rigour/minimise bias and error in the sampling for the process evaluation?	Please specify	(2) E18: Were steps taken to increase rigour/minimise bias and error in the data collected for the process evaluation?	Please specify	(3) E19: Were steps taken to increase rigour/minimise bias and error in the analysis of the process data?	Please specify	(4) E20: Were the findings of the process evaluation grounded in/supported by the data?	Please specify	(5) E21: Please rate the findings of the process evaluation in terms of their breadth and depth	Please specify	(6) E22. To what extent does the process evaluation privilege the perspectives and experiences of the intervention participant?	Please specify	(7) E23: Overall, what weight would you assign to this process evlaution in terms of the reliability of its findings?	Please specify	(8) E24: What weight would you assign to this process evaluation in terms of the usefulnes of its findings?	Please specify
Arapovic-Johansson-2020	Yes, several steps were taken	Yes, the sample included all participants in the intervention group for the quantitive component of the prcocess evaluation and those that did not respond were described with reasons. Sampling strategies for qualitative components were well justified and reasonable. Characteristics of the sample are described well in the associated RCT report.	Yes, several steps were taken	Multiple methods of data collection were used	Yes, several steps were taken	The analysis methods were well described and were systematic, e.g. qualitative analysis followed guidelines, and diverse persepctives were explored, however potential preconceptions were not reported and no methods to rule out alternative explanations were reported.	Fairly well grounded/supported	Data were provided to support the authors findings, and the data illustrated findings well, however, it is unclear how many participants provided qualitative data presented to support findings.	Good/fair breadth and depth	A broad range of implementation outcomes have been assessed, some of which have been assessed in a reasonable depth using qualitative methods.	A little	Both open ended and fixed responses were used in the process evaluation and a range of perspectives have been collected using qualtiatve methods.	High	Findings are likely to be reliable, based on information provided from Q1-4	High	The study provides a range of useful and indepth insights.
Aust-2010	Yes, some steps were taken	Characterstics of the included sample were reported and eligibility criteria were fairly broad, however, physicians were excluded from data collection, despite being involved in the intervention.	Yes, some steps were taken	The quanitative process measure was not piloted. The qualitative measures (consultant and researcher recording notes of the intervention process) were recorded in a systematic way, however, participants' views were not recorded.	Yes, some steps were taken	Reflexivity was not reported for the qualitative component, and no formal analysis method was reported, however, a good description of the analysis process was described and negative cases (units) were sought out.	Limited grounding/support	Limited data was presented to support the findings.	Good/fair depth but very little breadth	Breadth was limited because only consusltant and research assistant notes were analysed for the qualitative component, i.e. no participants, however, the qualitative component provides a good understanding of the implementation process therefore depth is reasonable.	A little	Participants views were sought in a survey, however, the qualitative component did not include participants views.	Medium	Findings are likely to be reliable, based on information provided from Q1-4	Medium	The study provides a good richness, however, some important stakeholder perspectives may have been overlooked.
Bovopoulos-2018	Yes, a fairly thorough attempt was made	The sampling was appropriate and well justified. Authors aimed to recruit participants from a range of organisations, in terms of size, industry and occupational status and have reported a good description of participant characteristics.	Yes, several steps were taken	It is unclear whether data collection tools were piloted. Steps were taken to prepare the participants for the interview, e.g. prepare documentary data to share with the interviewer. Multiple sources of data were collected in each case.	Yes, some steps were taken	themes were derived deductively from a priori themes, based on the interview schedule, and inductively from the data. It is unclear how many researchers were involved in the analysis, i.e. whether there was second coding or a review of coding. Within and across case analysis was conducted - allowing for diversity in perspective.	Fairly well grounded/supported	A reasonable amount of data was presented to substantiate and illuminate the findings.	Good/fair breadth and depth	A range of issues are covered and from a range of different organisations. Issues are described in detail in some individual cases but also wwhen bringing them together.	Somewhat	There was a balance bertween use of an a priori framework and induction in the analysis and used open-ended questions in the interviews. No reflexivity is reported. It is unclear whether authors took steps to ensure confidentiality during interviews.	Medium	Findings are likely to be reliable, based on information provided in Q1-4	High	The study provides good depth and breadth of information
Byron-2015	Yes, several steps were taken	A purposive non-probability sample was used to draw from the population of unit staff with the intent to focus on a sample of training attendees and non-attendees, however, final particpant characteristics were not reported.	Yes, several steps were taken	One method of data collection was used (i.e. focus groups) for most participants, however, on request, one participant was interviewed 1-to-1, therefore steps were taken to ensure all participants were able and willing to contribute. Data was also collected in line with usual working schedules for convenience.	Yes, several steps were taken	Most analysis methods are well reported, however, reflexivity was not reported. A second researcher viewed coding.	Fairly well grounded/supported	Data were provided to support the authors findings, and the data illustrated findings well, however, it is unclear how many participants provided qualitative data presented to support findings.	Good/fair breadth and depth	A range of issues are covered and findings are rich (e.g. contrasting views have been reported, and meanings are well explained).	Somewhat	Open-ended questions were used in focus groups and a range of perspectives were sought. Topic guide questions were also altered in reponse to discussions in each focus groups	High	Findings are likely to be reliable, based on information provided from Q1-4	High	The study provides a range of useful and indepth insights.
Dawkins-2018	Yes, some steps were taken	The sampling strategy was reported in detail and justified, however, those who did not participate in the trial were not included, therefore limiting the findings to those that want to engage, as opposed to those who do not engage. Good detail was provided of important participant characteristics relevant to the study.	Yes, some steps were taken	Some tools used were validated, others were bespoke. Piloting of bespoke tools was not reported. It was also unclear whether steps were taken to ensure all participants ere able and willing to contribute (e.g. consent, language, etc.)	Yes, several steps were taken	Analysis methods were described well and systematic. Qualitative data analysis was completed by one author and reviewed by a second author. Quantitative data analysis was completed using appropriate methods and significance testing.	Fairly well grounded/supported	Data supporting the findings were reported - both quantitative and qualitative. Quotes are not numbered.	Limited breadth or depth	The study was very focused, therefore, limiting it's breadth. More indepth understandings of participants could also have been sought.	A little	Both open-ended and fixed responses were used, however, fixed responses made up the majority of the measurments.	Medium	Findings are likely to be reliable, based on information provided from Q1-4	Low	Conceptual depth is limited, however, the results still provide some useful insights.
Günüsen-2009	Yes, several steps were taken	The sampling strategy is clearly reported and is appropriate - first 6 nurses from each group to express interest in the study were recruited. Nurses who attended, attended but dropped out, and never attended were invited to participate in the study and analysed separately. Participant characteristics are reported in the supporting material.	Yes, several steps were taken	Data collection techniques were flexible, i.e. they were conducted in the workplace at a time of convenience to the participants, and sensitive, i.e. the interviews were conducted in a quiet and comfortable room in the hospital. Interviews were also 1 to 1 to avoid impeding participants talking about organisational and personal barriers.	Yes, a fairly thorough attempt was made	The analysis methods were well described , diverse opinions were explored (3 groups of nurses analysed separately) and content analysis helps analyse to be guided by the data.	Reasonably well grounded/supported	Quotes have been reported to illuminate and illustrate the findings. The data fit with the findings. Each quote is numbered and associated with specific group of nurses (attended, dropout, never attended).	Good/fair breadth and depth	A range of issues are covered and two or more perspectives are explored. Each issue is explored in reasonable depth. Variations in perspectives are reported and explained clearly.	Somewhat	Interview questions were open ended. No conding frame was used, therefore the coding frame was derived directly from the data. The researchers have not reported their position. Steps were taken to assure confidentiality and put participants at ease (i.e. interviews were conducted in a quiet room and one to one).	High	Findings are likely to be reliable, based on information provided from Q1-4	High	The study provides a range of useful and indepth insights.
Havermans-2018	Yes, some steps were taken	The sampling strategy was appropriate for the aims of the study and some characteristics of the sample are reported, however, the characteristics of the target population (i.e. the intervention group) were not reported	Yes, some steps were taken	Piloting of data collection tools was not reported. More than one method of qualitative and quantative data collection were used. It is unclear whether steps were taken to ensure that participants were able and willing to contribute to the process evaluation.	No, not at all/not stated/can’t tell	Reporting of the analysis was limited.	Limited grounding/support	No qualitative data were reported. Quanitative data was reported and fit with the interpreations of it.	Good/fair breadth but very little depth	Many aspects of implementation were addressed by the process evaluation, but the qualitative component is of limited depth, i.e. single participant insights are not reported with richness.	Somewhat	intervention participants and implementers were included in the process evaluation. Qualiatative interviews were likely open-eneded questions, however, this detail is not reported. Coding of the qualitative data used Nielson and Randall's framework, but use of inductive coding is unclear. It is unclear whether steps were taken to assure confidentiality for the particiants.	Low	The study scored low on Qs1-4	Medium	Many aspects of process were measured and a variety of participants were included, although depth may have been lacking
Kerr-2019	Yes, some steps were taken	Employees participating in the intervention were recruited to the process evaluation and many important characteristics were reported. It is unclear whether any participants were involved in leading those taking part in the intervention, therefore, it is unclear whether that perspective is included.	Yes, some steps were taken	Quantitative measures were validated tools. Qualitiative data was open-ended survey questions. Follow-ups were conducted weekly.	Yes, a fairly thorough attempt was made	Data analysis methods are described in detail and were systematic. The authors used Significance testing and having a second researcher review qualitative analysis to ensure the analysis was rigourous.	Fairly well grounded/supported	Quotes were provided to substantiate the qualitative findings, however, characteristics of specific participants or number were not provided. Minimal quantaitve data was provided to substantiate findings, e.g. p-values are not reported for some significance tests.	Good/fair breadth and depth	Different perspectives that vary are reported and explained - complexity has been explained. A range of issues have been covered.	Somewhat	Both open-ended and closed-ended questions were used. Additional stakeholders, e.g. managers, may have provided another perspective in terms of process. Inductive and deductive coding was used in the analysis.	High	The study scored reasonably well on Qs1-4	High	Study findings had good breadth and depth, however, it should be noted that managers (or those invovled in allowing time for employees to use the intervention) were not included.
Lehto-2018	Yes, some steps were taken	The sampling strategy involved emailing participants that had taken part in the pilot, which was deemed appriopriate. Some participant characteristics have been reported, however, how these vary from pilot study participants is unclear.	Yes, some steps were taken	The topic guide for the focus groups was comprehensive enough to provide a broad picture of people's expeirences. It is unclear where the groups were held or for how long. Efforts were made to ensure all participants could take part, that wanted too, resulting in one participant who couldn't make the focus group being offered a 1-to-1 interview	Yes, some steps were taken	Data analysis methods were systematic, following guidance. Themes were created and guided by the data and the topic guide questions. Diversity was explored by comparing the content across focus groups. It is unclear how many researchers were involved in the analysis.	Fairly well grounded/supported	A reasonable amount of quotes are provided as examples of each theme. The data fit the findings and interpretations. Quotes are not numbered.	Good/fair breadth but very little depth	A range of issues are covered. Richness has been portrayed to a degree, but further exploration of some insights could be beneficial. Contrasting perspectives have been reported in places.	Somewhat	Open-ended questions guided the focus groups. Coding was driven by the topic guide questions, but the analysis methods also allowed for additional coding to take place. It is unclear whether any steps were taken to assure confidentiality and put participants at ease.	Medium	Findings are likely to be reasonably reliable, based on answers to Q1-4.	Medium	The results of the study provide some useful insight, but further depth and richness would provide better understandings.
Moll-2018	Yes, several steps were taken	Yes, the sample included participantsfrom the RCT. Purposive sampling was used for interviews with good reasoning and description of target characteristics. Participant characteristics are reported.	Yes, several steps were taken	It is unclear whether data collection toold were piloted prior to the study. Multiple methods of data collection were used. Interviewers were separate from the intervention and the implementation.	Yes, several steps were taken	Analysis was guided by both the data and a framework chosen a priori. Double coding of initial interviews was conducted to ensure consistency.	Fairly well grounded/supported	Some example quotes have been provided for each intervention, however, these are not numbered and it is unclear what participant type they came from.	Good/fair breadth and depth	A range of issues are covered by the study findings and contrasts have been made between different views and variations explained. Open-ended questions and interview methods have allowed for results to have richness.	Somewhat	It is unclear whether steps were taken to assure confidentiality. Althouhg a framwoekr was used, themes within the overarching domains of the framework were derived inductively from the data.	High	Findings are likely to be reliable, based on information provided from Q1-4	High	The study provides a broad and in depth insights
Muuraiskangas-2016	Unclear	The sampling strategy was appropriate for the research question, i.e. all organisation employees were invited and there were few exclusion criteria, however, basic characterstics of the sample were not reported and a large proportion of eligble employees did not take part, therefore it is unclear if the sample is representative.	Yes, some steps were taken	Most quantiative tools were validated. It is unclear whether interview topic guides were piloted or whether steps were taken to ensure all participants were able and willing to contribute.	Yes, some steps were taken	Diversity in perspective was i.e. those not participating with the intervention were interviewed. Analysis was both inductive and deductive. It is unclear how many researchers were invovled in the analysis. Significance was sought for quantative findings.	Limited grounding/support	Minimal data was presented in the paper to substantiate and illuminate findings.	Good/fair breadth but very little depth	Breadth was limited, in that qualitative results are minimal.	Somewhat	There were fixed questions and open-ended questions, including interviews. A priori coding using a framework and inductive coding was used in the analysis. It is unclear what the position of the researchers was and whether steps were taken to ensure confidentiality of the participants.	Low	Findings may not be reliable, based on ratings 1-4 - particularly because of the number of eligible participants that did not.	Low	The results are limited in terms of depth, although the have a good breadth to them, and the limited sample reduces the usefulness of the results.
Nielsen-2012	Yes, some steps were taken	The sampling strategy was reasonable. Few exclusion criteria were used, however, basic participant characteristics have not been reported.	Unclear	some tools were validated, while others were not and it is unclear whether they have been piloted. It is unclear whether steps were taken to ensure that all participants were able and willing to participate.	Yes, some steps were taken	Analysis methods were described well and were systematic. Significance testing was used to rule out alternative explanations.	Fairly well grounded/supported	Data has been presented to support the findings and these support the interpretations.	Limited breadth or depth	The study is focused on testing very specific hypotheses and does not provide much richness given the quantitative nature of the study.	A little	Mainly fixed questions were used.	Medium	Based on Q1-4, findings are likely to be reasonably reliable.	Low	As results are not particularly broad or deep and only quanitative methods were used, the findings of this study are limited in terms of usefulness as a process evaluation.
Parsons-2021	Yes, some steps were taken	The sampling strategy was reasonable, though selection criteria limited the recruitment pool and resulted in smaller than desired sample	Yes, some steps were taken	Quantitative measures were validated tools. Qualitiative data was open-ended and considered perspectives from participants/managers and stakeholders	Yes, several steps were taken	Reporting of the analysis was detailed, qualitative data was collected forllowing quantitative measures, unclear of influence in this regard.	Reasonably well grounded/supported	Detailed quotes made available in support of the various themes	Good/fair breadth and depth	Detailed approach for getting perspectives of all	Somewhat	Great to explore the perspectives from multiple levels - participants, case managers and stakeholders to give good depth and breadth to the analyses	High	Findings are likely to be reliable, based on information provided from Q1-4	High	The study provides a range of useful and indepth insights.
Ross-2019	Yes, some steps were taken	The sampling strategy was appropriate and took into consideration the unique subset of the population that was under study, taking into account critical aspects of confidentiality and sensitivity. The challenge was in identifying individuals who did not have positive feelings about the intervention	Yes, several steps were taken	Having both interviews and focus groups with unstructured formats was beneficial here	Yes, a fairly thorough attempt was made	Detailed and appropriate data analysis methods were articulated and followed. Thematic analysis was used and two researchers were invovled in the analysis.	Fairly well grounded/supported	Quotes were provided to substantiate the qualitative findings, however, characteristics of specific participants or number were not provided.	Good/fair depth but very little breadth	Reasons for participating in the intervention are well explored, but they focus primarily on the positive aspects, with not as much critical examination of its weaknesses (breadth), hwoever this may not be relevant.	Somewhat	Both open-ended and closed-ended questions were used. Some negative experiences of using the programme have been provided, although limited.	High	Findings are likely to be reliable, based on information provided from Q1-4	High	The study provides a good depth of information/information.
Schneider-2019	No, not at all/not stated/can’t tell	A small minority were interviewed and convenience sample was used and the number of interviews was based on interviewer time available rather than data saturat	Yes, some steps were taken	questions were derived from Nielsen & Randell (2013)‘s framework for comprehensive process evaluation of organizational-level interventions (p.4)	Unclear	It states that "Content analysis was used" but no further information on what this involves, who carried it out, etc.	Fairly well grounded/supported	There was little interpretation of the data, but the article lists the number of participants who mentioned each area, although there are no quotes to back this up	Limited breadth or depth	There is little breadth or depth as there is limited data and limited interpretation	Somewhat	A semi-structured interview was used and participants were involved in the design of the intervention. There is no mention of ensuring confidentiality, and there is insufficient data in the paper to evaluate the perspective of the researchers or the balance between framework and induction in the analysis.	Low	Findings are possibly not reliable based on answers from Q 1 to 3	Low	There are some limitations regarding the sampling, analysis and interpretation of the data which reduce the usefulness of the findings
Slatyer-2018	Yes, a fairly thorough attempt was made	It appears from the text (though is not clear) that all participatns were invited to participate in the interview, the majority were involved (80%).	Yes, a fairly thorough attempt was made	An unstructured interview was used with the aim of gathering all data from the participant, so that the participant does not withhold information because the right question wasn't asked. Analysis was carried out independently by two separate researchers and then agreed between them.	Yes, a fairly thorough attempt was made	The thematic analysis was carried out independently by two researchers. Also, "Member checking was used to validate the interpretation of the data when tentative findings were discussed with several nurse managers who had attended the MSCR program." p. 5 as a further check to increase rigour_x000D_	Reasonably well grounded/supported	Quotes were used to support findings. However, the number of people who said each thing was not clear.	Good/fair breadth and depth	A range of issues are covered and there is in depth data and interpretation.	Somewhat	The researchers prioritised the participant's view point with open-ended questions and probing questions. Interviews were conducted in a private room but there was no specific mention of confidentiality. Participants do not appear to have been involved in designing the intervention.	High	Scored well on questions 1 to 3	High	The data is rich and has depth, and reflects the majority of participants taking part in the intervention.
Allen-2020	Yes, some steps were taken	purposive sample was recruited with resonable justification, however, few participant characteristics were reported and it is unclear whether a diverse sample was sought.	Yes, several steps were taken	The quantitative evaluation tool has been designed specifically for this intervention and used in previous studies, although not validated. More than one methods of data collection was used. Qualitative focus groups lasted 40 mins and were conducted in a lcoation that was convenient for participants.	Yes, some steps were taken	Two researchers coded qualitative data, and followed Braun and Clark's steps for thematic analysis, however, it is unclear how the quantitative data was analysed and by who. It is unclear whether steps were taken to rule our alternative explanations for findings and reflexivity was not reported.	Fairly well grounded/supported	Data is presented and fits interprestation of the findings and illustrate findings. Quotes are numbered. Some quantitative data is presented.	Good/fair depth but very little breadth	good depth for topics relating to process, however, some of the findings focus on outcome, therefore minimising the breadth of process related topics.	Somewhat	Researchers priviledge participants view via open ended questions within the evaluation form, along with focus groups. Inductive coding was used via thematic analysis of qualitative data.	Medium	Reflexivity is not reproted at all and particiapnt characteristics are not reported in detail, and only one focus group conducted, therefore whether findings are likely to be reliable is scored medium.	Medium	The data has depth, however, is not that broad, therfoer usefulness has been scored medium.
Davey-2020	Yes, some steps were taken	The sampling strategy was appropriate - all mentees and mentors in cohort 1 and 2 were invited to interview. Authors report that there was an even spread across cohorts and that the majority were female. No other characteristics were reported.	Yes, a fairly thorough attempt was made	It is unclear whether data collection tools were piloted. More that one data collection method was used. 30-60 minutes were allowed for interviews. Steps were taken to allow all participants to contribute.	Yes, several steps were taken	Data analysis methods were systematic, i.e. followed guidance and method described in detail. Diversity in perspective was explored, i.e. across cases. Inductive and deductive coding was used. Discussions between researchers occurred during the analysis process, however no reflexivity was reported.	Reasonably well grounded/supported	Quotes have been provided and are identified. The data fits the interpretation about patterns in the data and demonstrates the findings.	Good/fair breadth and depth	The findings cover a range of topics relating to process and explain each area well and provide quotes to expand each point.	Somewhat	Open ended questions were used in the survey and interviews allowed participants to talk openly. Analsysis of qualitative data was both deductive and inductive, allowing participant driven themes to emerge.	Medium	No reflexivity is reported and there was around 50% engagement, without mentioning possible reasons why this may have occurred.	High	The findings provide useful information about what worked well and what did not work well during intervention implementation
Tsarouha-2021	Yes, a fairly thorough attempt was made	All participants in the intervention were involved in the focus group as part of the intervention	Yes, several steps were taken	The focus group discussions were conducted by the two trainers, a psychologist and an educator (TS, SuS), who also, together with FS (psychologist), conducted the intervention. Participants were randomised in to one of two focus groups. A semi structured guide was used. Focus group was recorded and transcribed verbatum.	Yes, several steps were taken	The data was analyzed using qualitative content analysis according to Mayring. The aalysis was carrried out by two person. Refelexivity was performed.	Reasonably well grounded/supported	Quotes provided	Good/fair depth but very little breadth	Only 3/6 thems are presented in paper	Somewhat	Semi structure guide used	Medium	not all results presented	Medium	Mostly barriers identified
Tessier-2022	Yes, several steps were taken	Even if this study was conducted with an opportunistic sampling, researchers tried to recruit a sample representative of workers in terms of gender, age, and type of job	Yes, several steps were taken	Several strategies were used to enhance the reliability of the study: only one interviewer conducted all interviews, content satur- ation and sample diversity were employed as strategies to allow better transferability of the results	Yes, several steps were taken	All transcripts were coded in a systematic manner by the first author	Reasonably well grounded/supported	Followeda 6 phase analysis and vertical and horizontal analysis.	Good/fair depth but very little breadth		Somewhat	All those interview participated in the intervention	High	Several strategies were used to enhance the reliability of the study: only one interviewer conducted all interviews, content saturation and sample diversity were employed as strategies to allow better transferability of the results	Medium	Focused mostly on facilitators and few barriers
Ejlertsson-2021	Yes, several steps were taken	Yes, each of the intervention PHCCs were invited to take part in the qualitative study. Of those that agreed, employees with a range of professional backgrounds were chosen, therefore providing a diverse sample. Some basic participant characteristics were reported, e.g. sex and profession, however, how additional characteristics may have been beneficial, e.g. length of time in work, age.	Yes, several steps were taken	the qualitative approach, i.e. focus groups in each centre and mixed focus groups to gain an indepth understanding, are appropriate. 2 researchers conducted the focus groups and all took place in undisturbed rooms at the PHCCs or near by centres. Open ended questions were used, with clarifying questions. Focus groups lasted for 1.5 hours.	Yes, several steps were taken	The analysis, with an inductive approach, was inspired by systematic text condensation according to Malterud [22]. Multiple authors were involved in analysis. Reflexivity not reported and findings were not checked with participants	Reasonably well grounded/supported	A number of quotes have been provided. Quotes are detailed, labelled and illuminate the findings.	Good/fair depth but very little breadth	Good breadth of facilitators are identified in the finding, however, some points could be explained in more depth. Further, most issues are facilitating factors, while barriers seemd to have been ignored.	Somewhat	Open ended questions were used in the focus groups and analysis used inductive coding.	Medium	No reflexivity reports, and some important participant characteristics not reported, e.g. years of service. However, results are likely to be reasonably reliable.	Medium	Useful points identified, however, focusing largely on facilitators and no barriers mentioned.

## Sheet: Bs and Fs
Study ID	Researcher	DOI/refernce for main study	Reference for where the data came from	Data richness	Study Aim	Setting	Country (coded)	If multiple, please specify	Organisation size (S/M/L)	If other, please explain	Sector (healthcare/construction/ICT/other)	If other or mulitple, please specify	Intervention Aim, specify (author) (targeted mh concept)	Who said it?	If other or mulitple, please specify	Barrier or Facilitator	Quote (verbatim)	Page number/section	N&R and RE-AIM Domains (factors explaining implementation)	If other, please specify	Notes
Arapovic-Johansson-2020	CP	https://doi.org/10.3390/ijerph17197285	https://doi.org/10.3390/ijerph17197285	5	The aims of this process evaluation are: (A) To explore the implementation of an organizational intervention, ProMES, as a stresspreventive intervention at a Swedish primary health care (i.e., recruitment, reach, dose). (B) To assess the extent to which the intervention components were implemented in accordance with the original guidelines (fidelity and adaptations); 2. To examine the influence o…	Swedish primary health care	Sweden	NA	Large	NA	Healthcare	Large primary health care division of a swedish county council	prevent stress', p.2 and ProMES is a participatory organizational-level intervention primarily developed to increase productivity by enhancing motivation. However, it is based on research into motivation, feedback, goal setting, participation, role conflicts, and team-efficacy, and compatible with both job-demand control and effort-reward imbalance models of work-related stress.			Facilitator	the resources needed for the development and the implementation of ProMES were in place before start (agreement on nine of 12 activities in Checklist II)	p.10	Context
Arapovic-Johansson-2020	CP	https://doi.org/10.3390/ijerph17197285	https://doi.org/10.3390/ijerph17197285	5	The aims of this process evaluation are: (A) To explore the implementation of an organizational intervention, ProMES, as a stresspreventive intervention at a Swedish primary health care (i.e., recruitment, reach, dose). (B) To assess the extent to which the intervention components were implemented in accordance with the original guidelines (fidelity and adaptations); 2. To examine the influence o…	Swedish primary health care	Sweden	NA	Large	NA	Healthcare	Large primary health care division of a swedish county council	prevent stress', p.2 and ProMES is a participatory organizational-level intervention primarily developed to increase productivity by enhancing motivation. However, it is based on research into motivation, feedback, goal setting, participation, role conflicts, and team-efficacy, and compatible with both job-demand control and effort-reward imbalance models of work-related stress.			Barrier	The most prominent themes [hindering implementation] were shortage of staff [due to upcoming retirements] and the resulting time pressure; staff turnover; difficulty in obtaining the necessary administrative data from the central administration office [to provide feedback on progress]; and overcrowding [of increasing number of patients on the small sized premises].	p.12	Context
Arapovic-Johansson-2020	CP	https://doi.org/10.3390/ijerph17197285	https://doi.org/10.3390/ijerph17197285	5	The aims of this process evaluation are: (A) To explore the implementation of an organizational intervention, ProMES, as a stresspreventive intervention at a Swedish primary health care (i.e., recruitment, reach, dose). (B) To assess the extent to which the intervention components were implemented in accordance with the original guidelines (fidelity and adaptations); 2. To examine the influence o…	Swedish primary health care	Sweden	NA	Large	NA	Healthcare	Large primary health care division of a swedish county council	prevent stress', p.2 and ProMES is a participatory organizational-level intervention primarily developed to increase productivity by enhancing motivation. However, it is based on research into motivation, feedback, goal setting, participation, role conflicts, and team-efficacy, and compatible with both job-demand control and effort-reward imbalance models of work-related stress.			Facilitator	An important facilitating factor in the inner setting domain was an engaged first line manager, who also communicated clearly about the importance of everyone´s engagement.	p.12-13	Context
Aust-2010	CP	10.1177/1403494809354362		3	To investigate if worklace interventions resulted in changes in the psychosocial work environment.	Large Hospital	Denmark		Large		Healthcare	NA	Psychosocial work environment'			Barrier	Working groups were not continued because of high demands at work'	P.110, Table 2	Context
Aust-2010	CP	10.1177/1403494809354362		3	To investigate if worklace interventions resulted in changes in the psychosocial work environment.	Large Hospital	Denmark		Large		Healthcare	NA	Psychosocial work environment'			Barrier	"Working groups stopped because employees were unclear about the meaning and goal of the project" and working groups never started because of unclear roles, resources and responsibilities"	P.110, Table 2	Context
Aust-2010	CP	10.1177/1403494809354362		3	To investigate if worklace interventions resulted in changes in the psychosocial work environment.	Large Hospital	Denmark		Large		Healthcare	NA	Psychosocial work environment'			Barrier	Meetings and the whole project as not prioritized because of other acitvities in the unit (for example the unit had to move).' and "other groups stopped because of too many demands and too many other projects"	P.110, Table 2	Context
Aust-2010	CP	10.1177/1403494809354362		3	To investigate if worklace interventions resulted in changes in the psychosocial work environment.	Large Hospital	Denmark		Large		Healthcare	NA	Psychosocial work environment'			Barrier	discussion days with consultants were appreciated, but led to almost no further activities because of too many other projects (most psychicians' projects)'	P.110, Table 2	Context
Byron-2015	CP	DOI 10.1007/s12671-014-0330-2		4	to evaluate stakeholders’ perceptions of organizational factors affecting implementation of an adapted version of Mindfulness-Based Stress Reduction (MBSR) for staff on adolescent mental health units	Adolescent mental health inpatient unit in a large state hosptial	United States		Large		Healthcare	NA	reduce burnout and stress, improve workplace satisfaction and morale			Facilitator	"Funding buy-in with state agency: Leadership presents past scholarship as evidence of effectiveness of mindfulness as justification to fund mindfulness expert"	p.864	Context
Byron-2015	CP	DOI 10.1007/s12671-014-0330-2		4	to evaluate stakeholders’ perceptions of organizational factors affecting implementation of an adapted version of Mindfulness-Based Stress Reduction (MBSR) for staff on adolescent mental health units	Adolescent mental health inpatient unit in a large state hosptial	United States		Large		Healthcare	NA	reduce burnout and stress, improve workplace satisfaction and morale			Facilitator	The initiative benefitted from the growing interest in mindfulness within the organization and the mental health field more widely and the academic scholarship concerning mindfulness. This context existed among leadership in local and statewide settings prior to planning as an organizational value which made them familiar with and amenable to the approach. Directors cited this con_x0002_text as k…	p.865	Context
Byron-2015	CP	DOI 10.1007/s12671-014-0330-2		4	to evaluate stakeholders’ perceptions of organizational factors affecting implementation of an adapted version of Mindfulness-Based Stress Reduction (MBSR) for staff on adolescent mental health units	Adolescent mental health inpatient unit in a large state hosptial	United States		Large		Healthcare	NA	reduce burnout and stress, improve workplace satisfaction and morale			Barrier	"The primary barrier [to staff buy-in] identified by direct care providers was lack of planning to provide coverage for them to attend training sessions. Several participants in our focus groups who wanted to participate were unable to for this reason."	p.866	Context
Byron-2015	CP	DOI 10.1007/s12671-014-0330-2		4	to evaluate stakeholders’ perceptions of organizational factors affecting implementation of an adapted version of Mindfulness-Based Stress Reduction (MBSR) for staff on adolescent mental health units	Adolescent mental health inpatient unit in a large state hosptial	United States		Large		Healthcare	NA	reduce burnout and stress, improve workplace satisfaction and morale			Barrier	Several participants noted that the training added one more thing on top of an overburdened schedule	p.866	Context
Byron-2015	CP	DOI 10.1007/s12671-014-0330-2		4	to evaluate stakeholders’ perceptions of organizational factors affecting implementation of an adapted version of Mindfulness-Based Stress Reduction (MBSR) for staff on adolescent mental health units	Adolescent mental health inpatient unit in a large state hosptial	United States		Large		Healthcare	NA	reduce burnout and stress, improve workplace satisfaction and morale			B&F/neutral	Training sessions were held on-site in hospital conference rooms to facilitate participation. Some participants cited this as convenient, but others cited it as a barrier because the space was too small for some of the group mindfulness and yoga practices that required participants to lie on the floor and because the location could be “noisy” and “disruptive” since adolescents in crisis could be …	p.867	Context
Günüsen-2009	CP	https://www.ncbi.nlm.nih.gov/pubmed/19646174		4	"To investigate the perspectives of nurses on burnout and the barriers and facilitators affecting attendance at a burnout reduction programme offered in their institution."p. 237	"University Hospital in Izmir, Turkey"p. 238	Turkey		Large		Healthcare	NA	"to reduce burnout"p. 238			Barrier	"The nurses gave many examples of working conditions that made attendance difficult or impossible...inappropriate working hours, difficulty in attending the intervention during work hours, lack of support from the administration and from colleagues and lack of trust in the administration."	p. 239	Context
Günüsen-2009	CP	https://www.ncbi.nlm.nih.gov/pubmed/19646174		4	"To investigate the perspectives of nurses on burnout and the barriers and facilitators affecting attendance at a burnout reduction programme offered in their institution."p. 237	"University Hospital in Izmir, Turkey"p. 238	Turkey		Large		Healthcare	NA	"to reduce burnout"p. 238			Barrier	"Many of the nurses did not attend the intervention on the grounds that they lived far from the hospital. Five nurses explained that their health problems prevented them from attending the intervention."	p.240	Context
Havermans-2018	CP	DOI: 10.1097/JOM.0000000000001402		3	"The objective was to evaluate the process and feasibility of a digital platform-based implementation strategy aimed at work stress prevention."p. 484	30 teams from a large Dutch healthcare organisation	Netherlands		Large	NA	Healthcare	NA	"stress prevention at the primary level (prevention of incidence of stress) and the secondary level (amelioration of stress)."p.e485			Barrier	"In the interviews (with team coaches, HR professional, and nurse), two general contextual factors were mentioned. Firstly, due to a shortage of health care personnel on the labor market, too many vacancies existed within the teams. This resulted in high workload for the team members, preventing them from participating in the strategy."	p.e486	Context
Havermans-2018	CP	DOI: 10.1097/JOM.0000000000001402		3	"The objective was to evaluate the process and feasibility of a digital platform-based implementation strategy aimed at work stress prevention."p. 484	30 teams from a large Dutch healthcare organisation	Netherlands		Large	NA	Healthcare	NA	"stress prevention at the primary level (prevention of incidence of stress) and the secondary level (amelioration of stress)."p.e485			Barrier	"n the interviews (with team coaches, HR professional, and nurse), two general contextual factors were mentioned...Secondly, the organization had finalized a restructuring 5 months prior to the start of the trial. In the new structure, teams were self-managing, as the supervising management layer was removed from the organization. According to the interviewees, this relatively recent change, char…	p.e486	Context
Havermans-2018	CP	DOI: 10.1097/JOM.0000000000001402		3	"The objective was to evaluate the process and feasibility of a digital platform-based implementation strategy aimed at work stress prevention."p. 484	30 teams from a large Dutch healthcare organisation	Netherlands		Large	NA	Healthcare	NA	"stress prevention at the primary level (prevention of incidence of stress) and the secondary level (amelioration of stress)."p.e485			Barrier	"high turnover within the teams and in team coaches. Due to turnover, a change in DPP occurred in nine of the 15 teams"	p.e488	Context
Lehto-2018	CP	DOI 10.1188/18.ONF.380-388		3	"This study aimed to evaluate perceived benefits, challenges, and recommendations following participation in a workplace mobile application– and email-based meditation research program. "p.380	"Palliative or hospice care"p.383 hospital	United States	NA	Large	NA	Healthcare	NA	"address work stressors"p. 382			Barrier	"Participants also identified life distractions, demands, and physical exhaustion as competing with their ability to participate. "	p.384	Context
Moll-2018	CP	DOI: 10.1177/0706743718762100	DOI: 10.1177/0706743718762100	4	The purpose of this study was to compare and describe the active ingredients of 2 workplace mental health education programs for health care workers p.e34	"2 multisite hospitals in a mid-sized urban city in southern Ontario." (page 836)	Canada	NA	Large	NA	Healthcare	NA	"The ultimate goal of both training programs was to promote early intervention and support for health care employees who may be struggling with mental health issues." (page 839)			B&F/neutral	" In the first organization, there was a history of collaboration with leaders in Health Safety and Wellness, support from senior leadership, and an advisory team of union representatives, managers, and front-line workers from both clinical and nonclinical areas. This level of engagement facilitated com_x0002_munication for recruitment, implementation and evaluation. In the second organization, t…	p.838	Context	C-1
Parsons-2021	CP	DOI: 10.3310/hta25120		3	"The objective was to assess the feasibility and acceptability of conducting a trial of the clinical effectiveness and cost-effectiveness of an early occupational health referral and case management intervention to facilitate the return to work of NHS staff on sick leave with any common mental health disorder (e.g. depression or anxiety)."p.xix	Six Occupational Health departments delivering services to different NHS trusts.	United Kingdom		Large	NA	Healthcare	NA	"improve RTW among NHS staff on sick leave with a CMD."p.22			B&F	"we found that there was significant variation across participating sites in the organisational requirements (commonly referred to as ‘trigger points’), as outlined in sick leave policies, for when to initiate referrals to OH for staff who are on sick leave with a CMD"	p.42	Context
Parsons-2021	CP	DOI: 10.3310/hta25120		3	"The objective was to assess the feasibility and acceptability of conducting a trial of the clinical effectiveness and cost-effectiveness of an early occupational health referral and case management intervention to facilitate the return to work of NHS staff on sick leave with any common mental health disorder (e.g. depression or anxiety)."p.xix	Six Occupational Health departments delivering services to different NHS trusts.	United Kingdom		Large	NA	Healthcare	NA	"improve RTW among NHS staff on sick leave with a CMD."p.22			Facilitator	" organisations could benefit from more robust tracking systems to monitor staff who have been on sick leave for long periods and to flag to managers those who may benefit from referral to OH"	p.60	Context
Parsons-2021	CP	DOI: 10.3310/hta25120		3	"The objective was to assess the feasibility and acceptability of conducting a trial of the clinical effectiveness and cost-effectiveness of an early occupational health referral and case management intervention to facilitate the return to work of NHS staff on sick leave with any common mental health disorder (e.g. depression or anxiety)."p.xix	Six Occupational Health departments delivering services to different NHS trusts.	United Kingdom		Large	NA	Healthcare	NA	"improve RTW among NHS staff on sick leave with a CMD."p.22			B&F	"The study found noteworthy differences across participating sites in the organisational policies and practices relating to the timing of OH referrals, which contributed to differences in how soon sick-listed staff were referred to OH (e.g. referrals initiated on the first day of sickness absence at West Midlands Ambulance Service University NHS Foundation Trust versus referrals initiated after u…	p.64	Context
Parsons-2021	CP	DOI: 10.3310/hta25120		3	"The objective was to assess the feasibility and acceptability of conducting a trial of the clinical effectiveness and cost-effectiveness of an early occupational health referral and case management intervention to facilitate the return to work of NHS staff on sick leave with any common mental health disorder (e.g. depression or anxiety)."p.xix	Six Occupational Health departments delivering services to different NHS trusts.	United Kingdom		Large	NA	Healthcare	NA	"improve RTW among NHS staff on sick leave with a CMD."p.22			Barrier	"in terms of accessibility, lack of time to actively engage in this resource and having to deal with unexpected technical difficulties were highlighted as potential barriers that would need to be overcome"	p.66	Context
Parsons-2021	CP	DOI: 10.3310/hta25120		3	"The objective was to assess the feasibility and acceptability of conducting a trial of the clinical effectiveness and cost-effectiveness of an early occupational health referral and case management intervention to facilitate the return to work of NHS staff on sick leave with any common mental health disorder (e.g. depression or anxiety)."p.xix	Six Occupational Health departments delivering services to different NHS trusts.	United Kingdom		Large	NA	Healthcare	NA	"improve RTW among NHS staff on sick leave with a CMD."p.22			Barrier	Several OH senior managers expressed genuine concerns that they would struggle to meet the increased demand for OH services if significantly more sick-listed staff with a CMD were suddenly referred for OH support	p.67	Context
Parsons-2021	CP	DOI: 10.3310/hta25120		3	"The objective was to assess the feasibility and acceptability of conducting a trial of the clinical effectiveness and cost-effectiveness of an early occupational health referral and case management intervention to facilitate the return to work of NHS staff on sick leave with any common mental health disorder (e.g. depression or anxiety)."p.xix	Six Occupational Health departments delivering services to different NHS trusts.	United Kingdom		Large	NA	Healthcare	NA	"improve RTW among NHS staff on sick leave with a CMD."p.22			B&F	"delivery of the new case management intervention affected existing OH service provision, and this meant that participating sites needed to establish new ways of working (notably offering longer appointment times) to accommodate delivery of the intervention. In the light of this, further reassurances about the requirement for increased resources to deliver a more time-consuming case management ap…	p.67	Context
Schneider-2019	CP	https://doi.org/10.1186/s12873-018-0218-x	https://doi.org/10.1186/s12873-018-0218-x	3	The aim of our study was to investigate the effects of ED work system factors on provider well-being and quality of ED care, using the SEIPS model as a theoretical framework. Second, we set out to evaluate the feasibility and effectiveness of a multi-professional organizational-level intervention with focus on both ED provider and patient outcomes. Third, we used mixed-methods interrupted time-se…	Emergency deparment in a tertiary referral hospital. The academic hospital provides major services and medical specialties for an administrative region of almost two million inhabitatnts. The ED serves adult patients with mean yearly visits of over 85,000. It is organised in three sections according to patient's chief complaints p.2	Germany	NA	Large	NA	Healthcare	NA	reducing compassion fatigue, and enhancing nurses' resilience, quantitative AA18:AC29paper aimed to evaluate if intervention was 'effective in building and maintaining resilience and decreasing levels of anxiety, stress, trait negative affect and compassion fatigue?' p. 611			Barrier	Some ED providers...expressed limited time capacities to deal with available information.	p.8	Context
Schneider-2019	CP	https://doi.org/10.1186/s12873-018-0218-x	https://doi.org/10.1186/s12873-018-0218-x	3	The aim of our study was to investigate the effects of ED work system factors on provider well-being and quality of ED care, using the SEIPS model as a theoretical framework. Second, we set out to evaluate the feasibility and effectiveness of a multi-professional organizational-level intervention with focus on both ED provider and patient outcomes. Third, we used mixed-methods interrupted time-se…	Emergency deparment in a tertiary referral hospital. The academic hospital provides major services and medical specialties for an administrative region of almost two million inhabitatnts. The ED serves adult patients with mean yearly visits of over 85,000. It is organised in three sections according to patient's chief complaints p.2	Germany	NA	Large	NA	Healthcare	NA	reducing compassion fatigue, and enhancing nurses' resilience, quantitative AA18:AC29paper aimed to evaluate if intervention was 'effective in building and maintaining resilience and decreasing levels of anxiety, stress, trait negative affect and compassion fatigue?' p. 611			Barrier	Few [interviewees] expressed reservations that implementation of measures might be difficult due to organizational constraints (e.g., shortage of personnel resources).	p.8	Context
Allen-2020	CP	doi: 10.1111/inm.12729	doi: 10.1111/inm.12729	3	"...to evaluate mental health professionals experience..." of the intervention and "…to conduct a long-term follow-up period of six years since the initiation…"(both p.944)	"…an inpatient acute psychiatric unit at Derbyshire Healthcare NHS Foundation Trust. The unit consisted of four inpatient wards, offering 92 beds for acute psychiatric care, including enhanced care."(p.945)	United Kingdom	NA	Large	NA	Healthcare	NA	help staff feel supported in their jobs via "…a multidisicplinary team to dicuss, listen, process and understand any emotional distress…" in order to promote compassionate care (p.945)			Barrier	A few of the focus group participants highlighted how they had struggled to get the time to attend the Rounds regularly because of their shift system making it difficult to take a full lunch break. Many felt too busy and felt the demand of getting back to the ward.	p. 948	Context
Allen-2020	CP	doi: 10.1111/inm.12729	doi: 10.1111/inm.12729	3	"...to evaluate mental health professionals experience..." of the intervention and "…to conduct a long-term follow-up period of six years since the initiation…"(both p.944)	"…an inpatient acute psychiatric unit at Derbyshire Healthcare NHS Foundation Trust. The unit consisted of four inpatient wards, offering 92 beds for acute psychiatric care, including enhanced care."(p.945)	United Kingdom	NA	Large	NA	Healthcare	NA	help staff feel supported in their jobs via "…a multidisicplinary team to dicuss, listen, process and understand any emotional distress…" in order to promote compassionate care (p.945)			Barrier	A few of the participants commented on how their attendance at the Rounds had left them feeling emo_x0002_tional and how they had struggled to process the con_x0002_tent of the Rounds, due to the need to return to work after the Round.	p. 948	Context
Davey-2020	CP	doi: 10.1111/inm.12739	doi: 10.1111/inm.12739	4	To implement and evaluate a work-based personal resilience enhancement intervention	UK foensic psychiatric inpatient	United Kingdom	NA	Large	NA	Healthcare	NA	To enhance nurses resilience	Employee	NA	Barrier	finding mutually agreeable times that were compatible with the programme’s timetable and mentees’ shift patterns without being in conflict with the programme’s goal of promoting work–life bal_x0002_ance was identified as a challenge	p.996	Context
Davey-2020	CP	doi: 10.1111/inm.12739	doi: 10.1111/inm.12739	4	To implement and evaluate a work-based personal resilience enhancement intervention	UK foensic psychiatric inpatient	United Kingdom	NA	Large	NA	Healthcare	NA	To enhance nurses resilience	Employee	NA	Barrier	Few mentor–mentee partnerships met off-site or outside of working/pro_x0002_gramme days, despite being encouraged to do so; how_x0002_ever, meeting just before or after shift/programme times, or during scheduled breaks, was common.	p.996	Context
Davey-2020	CP	doi: 10.1111/inm.12739	doi: 10.1111/inm.12739	4	To implement and evaluate a work-based personal resilience enhancement intervention	UK foensic psychiatric inpatient	United Kingdom	NA	Large	NA	Healthcare	NA	To enhance nurses resilience	Employee	NA	Barrier	finding a suitable venue for mentoring ses_x0002_sions, particularly when mentee–mentor partnerships were based at different sites, was seen as problematic	p.996	Context
Davey-2020	CP	doi: 10.1111/inm.12739	doi: 10.1111/inm.12739	4	To implement and evaluate a work-based personal resilience enhancement intervention	UK foensic psychiatric inpatient	United Kingdom	NA	Large	NA	Healthcare	NA	To enhance nurses resilience	Employee	NA	Barrier	"overcoming barriers to communication such as the lack of access to email on forensic wards, which made planning meetings difficult" was seen as problematic	p.996	Context
Schneider-2019	CP	https://doi.org/10.1186/s12873-018-0218-x	https://doi.org/10.1186/s12873-018-0218-x	3	The aim of our study was to investigate the effects of ED work system factors on provider well-being and quality of ED care, using the SEIPS model as a theoretical framework. Second, we set out to evaluate the feasibility and effectiveness of a multi-professional organizational-level intervention with focus on both ED provider and patient outcomes. Third, we used mixed-methods interrupted time-se…	Emergency deparment in a tertiary referral hospital. The academic hospital provides major services and medical specialties for an administrative region of almost two million inhabitatnts. The ED serves adult patients with mean yearly visits of over 85,000. It is organised in three sections according to patient's chief complaints p.2	Germany	NA	Large	NA	Healthcare	NA	reducing compassion fatigue, and enhancing nurses' resilience, quantitative AA18:AC29paper aimed to evaluate if intervention was 'effective in building and maintaining resilience and decreasing levels of anxiety, stress, trait negative affect and compassion fatigue?' p. 611			B&F/neutral	Implementation fidelity varied by the time of follow-up: Eight solutions were implemented or in progress. Five were deemed unfeasible by the steering committee due to financial constraints and personnel shortages and were not pursued.	p.5	Context
Arapovic-Johansson-2020	CP	https://doi.org/10.3390/ijerph17197285	https://doi.org/10.3390/ijerph17197285	5	The aims of this process evaluation are: (A) To explore the implementation of an organizational intervention, ProMES, as a stresspreventive intervention at a Swedish primary health care (i.e., recruitment, reach, dose). (B) To assess the extent to which the intervention components were implemented in accordance with the original guidelines (fidelity and adaptations); 2. To examine the influence o…	Swedish primary health care	Sweden	NA	Large	NA	Healthcare	Large primary health care division of a swedish county council	prevent stress', p.2 and ProMES is a participatory organizational-level intervention primarily developed to increase productivity by enhancing motivation. However, it is based on research into motivation, feedback, goal setting, participation, role conflicts, and team-efficacy, and compatible with both job-demand control and effort-reward imbalance models of work-related stress.			Facilitator	completed by the unit manager and the consultant, showed high fidelity to the manual regarding the general preconditions before starting ProMES—i.e., agreement that 11 of the 14 activities described in Checklist I—were performed.	p.10	Implementation strategy
Arapovic-Johansson-2020	CP	https://doi.org/10.3390/ijerph17197285	https://doi.org/10.3390/ijerph17197285	5	The aims of this process evaluation are: (A) To explore the implementation of an organizational intervention, ProMES, as a stresspreventive intervention at a Swedish primary health care (i.e., recruitment, reach, dose). (B) To assess the extent to which the intervention components were implemented in accordance with the original guidelines (fidelity and adaptations); 2. To examine the influence o…	Swedish primary health care	Sweden	NA	Large	NA	Healthcare	Large primary health care division of a swedish county council	prevent stress', p.2 and ProMES is a participatory organizational-level intervention primarily developed to increase productivity by enhancing motivation. However, it is based on research into motivation, feedback, goal setting, participation, role conflicts, and team-efficacy, and compatible with both job-demand control and effort-reward imbalance models of work-related stress.			Barrier	There was a disagreement [between managers and consultants] whether support existed on all management levels	p.10	Implementation strategy
Arapovic-Johansson-2020	CP	https://doi.org/10.3390/ijerph17197285	https://doi.org/10.3390/ijerph17197285	5	The aims of this process evaluation are: (A) To explore the implementation of an organizational intervention, ProMES, as a stresspreventive intervention at a Swedish primary health care (i.e., recruitment, reach, dose). (B) To assess the extent to which the intervention components were implemented in accordance with the original guidelines (fidelity and adaptations); 2. To examine the influence o…	Swedish primary health care	Sweden	NA	Large	NA	Healthcare	Large primary health care division of a swedish county council	prevent stress', p.2 and ProMES is a participatory organizational-level intervention primarily developed to increase productivity by enhancing motivation. However, it is based on research into motivation, feedback, goal setting, participation, role conflicts, and team-efficacy, and compatible with both job-demand control and effort-reward imbalance models of work-related stress.			Barrier	there was a disagreement regarding whether enough resources were provided for training in the use of software (web-based IT-support for working with ProMES), whether a decision had been taken about when and how the organization would take over the preparation and whether the distribution of the feedback reports and facilitator time outside the meetings were permitted.	p.10	Implementation strategy
Arapovic-Johansson-2020	CP	https://doi.org/10.3390/ijerph17197285	https://doi.org/10.3390/ijerph17197285	5	The aims of this process evaluation are: (A) To explore the implementation of an organizational intervention, ProMES, as a stresspreventive intervention at a Swedish primary health care (i.e., recruitment, reach, dose). (B) To assess the extent to which the intervention components were implemented in accordance with the original guidelines (fidelity and adaptations); 2. To examine the influence o…	Swedish primary health care	Sweden	NA	Large	NA	Healthcare	Large primary health care division of a swedish county council	prevent stress', p.2 and ProMES is a participatory organizational-level intervention primarily developed to increase productivity by enhancing motivation. However, it is based on research into motivation, feedback, goal setting, participation, role conflicts, and team-efficacy, and compatible with both job-demand control and effort-reward imbalance models of work-related stress.			B&F/neutral	activities related to a formal process to give information to the members of the target unit who were not part of the design team (memos, announcements, rotating personnel through the design team, etc.) were performed, although not on a regular basis. Other activities related to the conditions for the successful implementation of ProMES were fulfilled. Examples of such conditions are whether cons…	p.10	Implementation strategy
Arapovic-Johansson-2020	CP	https://doi.org/10.3390/ijerph17197285	https://doi.org/10.3390/ijerph17197285	5	The aims of this process evaluation are: (A) To explore the implementation of an organizational intervention, ProMES, as a stresspreventive intervention at a Swedish primary health care (i.e., recruitment, reach, dose). (B) To assess the extent to which the intervention components were implemented in accordance with the original guidelines (fidelity and adaptations); 2. To examine the influence o…	Swedish primary health care	Sweden	NA	Large	NA	Healthcare	Large primary health care division of a swedish county council	prevent stress', p.2 and ProMES is a participatory organizational-level intervention primarily developed to increase productivity by enhancing motivation. However, it is based on research into motivation, feedback, goal setting, participation, role conflicts, and team-efficacy, and compatible with both job-demand control and effort-reward imbalance models of work-related stress.			Facilitator	were satisfied with the management support (76%) and the consultant support (82%)	p.11	Implementation strategy
Arapovic-Johansson-2020	CP	https://doi.org/10.3390/ijerph17197285	https://doi.org/10.3390/ijerph17197285	5	The aims of this process evaluation are: (A) To explore the implementation of an organizational intervention, ProMES, as a stresspreventive intervention at a Swedish primary health care (i.e., recruitment, reach, dose). (B) To assess the extent to which the intervention components were implemented in accordance with the original guidelines (fidelity and adaptations); 2. To examine the influence o…	Swedish primary health care	Sweden	NA	Large	NA	Healthcare	Large primary health care division of a swedish county council	prevent stress', p.2 and ProMES is a participatory organizational-level intervention primarily developed to increase productivity by enhancing motivation. However, it is based on research into motivation, feedback, goal setting, participation, role conflicts, and team-efficacy, and compatible with both job-demand control and effort-reward imbalance models of work-related stress.			B&F/neutral	There was some variation between subgroups with regard to how engaged key stakeholders (unit members) were. This was due in part to group size. In some groups, everyone was engaged, and they discussed and decided everything together. This was more difficult in bigger groups	p.13	Implementation strategy
Arapovic-Johansson-2020	CP	https://doi.org/10.3390/ijerph17197285	https://doi.org/10.3390/ijerph17197285	5	The aims of this process evaluation are: (A) To explore the implementation of an organizational intervention, ProMES, as a stresspreventive intervention at a Swedish primary health care (i.e., recruitment, reach, dose). (B) To assess the extent to which the intervention components were implemented in accordance with the original guidelines (fidelity and adaptations); 2. To examine the influence o…	Swedish primary health care	Sweden	NA	Large	NA	Healthcare	Large primary health care division of a swedish county council	prevent stress', p.2 and ProMES is a participatory organizational-level intervention primarily developed to increase productivity by enhancing motivation. However, it is based on research into motivation, feedback, goal setting, participation, role conflicts, and team-efficacy, and compatible with both job-demand control and effort-reward imbalance models of work-related stress.			Facilitator	working with ProMES in the separate occupational subgroups was perceived positively.	p.13	Implementation strategy
Arapovic-Johansson-2020	CP	https://doi.org/10.3390/ijerph17197285	https://doi.org/10.3390/ijerph17197285	5	The aims of this process evaluation are: (A) To explore the implementation of an organizational intervention, ProMES, as a stresspreventive intervention at a Swedish primary health care (i.e., recruitment, reach, dose). (B) To assess the extent to which the intervention components were implemented in accordance with the original guidelines (fidelity and adaptations); 2. To examine the influence o…	Swedish primary health care	Sweden	NA	Large	NA	Healthcare	Large primary health care division of a swedish county council	prevent stress', p.2 and ProMES is a participatory organizational-level intervention primarily developed to increase productivity by enhancing motivation. However, it is based on research into motivation, feedback, goal setting, participation, role conflicts, and team-efficacy, and compatible with both job-demand control and effort-reward imbalance models of work-related stress.			Barrier	it was felt that there were too few meetings between the subgroups and not enough time for meetings with the entire unit. Interviewees said that they knew too little about what the other subgroups were working with and how their own work affected the other groups	p.13	Implementation strategy
Aust-2010	CP	10.1177/1403494809354362		3	To investigate if worklace interventions resulted in changes in the psychosocial work environment.	Large Hospital	Denmark		Large		Healthcare	NA	Psychosocial work environment'			Barrier	In five of the seven units, employees criticized that they had been unsure about their roles and resources during the project, and they would have needed clearer strucutre and more help from the consultants and that they were frustrated about the few implemented changes.'	P.110, Table 2	Implementation strategy
Aust-2010	CP	10.1177/1403494809354362		3	To investigate if worklace interventions resulted in changes in the psychosocial work environment.	Large Hospital	Denmark		Large		Healthcare	NA	Psychosocial work environment'			Barrier	the high motivation after the kick-off day was followed by almost no activities, which led to frustrations.' and "'Agreed on 7 working groups at the kick-off meeting, but because of confusion and lack of solutions and support all were stopped."	P.110 and p.111, Table 2	Implementation strategy
Aust-2010	CP	10.1177/1403494809354362		3	To investigate if worklace interventions resulted in changes in the psychosocial work environment.	Large Hospital	Denmark		Large		Healthcare	NA	Psychosocial work environment'			Barrier	discussion days with consultants were appreciated, but led to almost no further activities because of too many other projects (most psychicians' projects)'	P.110, Table 2	Implementation strategy
Aust-2010	CP	10.1177/1403494809354362		3	To investigate if worklace interventions resulted in changes in the psychosocial work environment.	Large Hospital	Denmark		Large		Healthcare	NA	Psychosocial work environment'			Barrier	Agreed on 7 working groups at the kick-off meeting, but because of confusion and lack of solutions and support all were stopped.'	P.110, Table 2	Implementation strategy
Aust-2010	CP	10.1177/1403494809354362		3	To investigate if worklace interventions resulted in changes in the psychosocial work environment.	Large Hospital	Denmark		Large		Healthcare	NA	Psychosocial work environment'			Barrier	Working groups stopped shortly after kick-off day because employees felt meetings were not relevant.'	P.110, Table 2	Implementation strategy
Aust-2010	CP	10.1177/1403494809354362		3	To investigate if worklace interventions resulted in changes in the psychosocial work environment.	Large Hospital	Denmark		Large		Healthcare	NA	Psychosocial work environment'			Barrier	…the hosptial project group criticized the consultants for focusing too much on leadership development, while leaving the working groups to themselves.'	p.112	Implementation strategy
Aust-2010	CP	10.1177/1403494809354362		3	To investigate if worklace interventions resulted in changes in the psychosocial work environment.	Large Hospital	Denmark		Large		Healthcare	NA	Psychosocial work environment'			Barrier	…the consultants said that, in their view, the intervention focused too much on the involvement of employees and not enough on the important role of the unit and of the department leaders. They argued that hospital employees do not have time to organize and conduct group meetings.'	p.112	Implementation strategy
Aust-2010	CP	10.1177/1403494809354362		3	To investigate if worklace interventions resulted in changes in the psychosocial work environment.	Large Hospital	Denmark		Large		Healthcare	NA	Psychosocial work environment'			Barrier	In both questions regarding receiving help from consultants, a large part of the participants (44% and 58%) answered that they had not been aware that help was offered.'	p.113	Implementation strategy
Aust-2010	CP	10.1177/1403494809354362		3	To investigate if worklace interventions resulted in changes in the psychosocial work environment.	Large Hospital	Denmark		Large		Healthcare	NA	Psychosocial work environment'			Barrier	With regard to the unit leaders, 21% of the employees felt tha their leaders had prioritized the project highly.'	p.113	Implementation strategy
Byron-2015	CP	DOI 10.1007/s12671-014-0330-2		4	to evaluate stakeholders’ perceptions of organizational factors affecting implementation of an adapted version of Mindfulness-Based Stress Reduction (MBSR) for staff on adolescent mental health units	Adolescent mental health inpatient unit in a large state hosptial	United States		Large		Healthcare	NA	reduce burnout and stress, improve workplace satisfaction and morale			Facilitator	"Buy-in with state agency: Leadership presents rationale of how mindfulness achieves inter-organizational values and goals such as unit culture building, patient and employee wellness, decreasing medication and restraints."p.864	p.864	Implementation strategy
Byron-2015	CP	DOI 10.1007/s12671-014-0330-2		4	to evaluate stakeholders’ perceptions of organizational factors affecting implementation of an adapted version of Mindfulness-Based Stress Reduction (MBSR) for staff on adolescent mental health units	Adolescent mental health inpatient unit in a large state hosptial	United States		Large		Healthcare	NA	reduce burnout and stress, improve workplace satisfaction and morale			Facilitator	"The expert was hired for 1 day a week to work with leadership, management, and staff on design of the training and strategy for implementation."p.865	p.865	Implementation strategy
Byron-2015	CP	DOI 10.1007/s12671-014-0330-2		4	to evaluate stakeholders’ perceptions of organizational factors affecting implementation of an adapted version of Mindfulness-Based Stress Reduction (MBSR) for staff on adolescent mental health units	Adolescent mental health inpatient unit in a large state hosptial	United States		Large		Healthcare	NA	reduce burnout and stress, improve workplace satisfaction and morale			Facilitator	"Mindulness expert attends orientation to facilitate explanation of mindfulness and begin acculturation process"	p.864 and p.866	Implementation strategy
Byron-2015	CP	DOI 10.1007/s12671-014-0330-2		4	to evaluate stakeholders’ perceptions of organizational factors affecting implementation of an adapted version of Mindfulness-Based Stress Reduction (MBSR) for staff on adolescent mental health units	Adolescent mental health inpatient unit in a large state hosptial	United States		Large		Healthcare	NA	reduce burnout and stress, improve workplace satisfaction and morale			Facilitator	"Leadership sought to achieve buy-in of unit managers and direct care providers through familiarizing them with the benefits of mindfulness. This buy-in process occurred at every level of the department’s hierarchy in a vertical and horizontal fashion."	p.865	Implementation strategy
Byron-2015	CP	DOI 10.1007/s12671-014-0330-2		4	to evaluate stakeholders’ perceptions of organizational factors affecting implementation of an adapted version of Mindfulness-Based Stress Reduction (MBSR) for staff on adolescent mental health units	Adolescent mental health inpatient unit in a large state hosptial	United States		Large		Healthcare	NA	reduce burnout and stress, improve workplace satisfaction and morale			Facilitator	"Staff on-the-job training sessions at other places of employment facilitates amenability to implementation"	p.864	Implementation strategy
Byron-2015	CP	DOI 10.1007/s12671-014-0330-2		4	to evaluate stakeholders’ perceptions of organizational factors affecting implementation of an adapted version of Mindfulness-Based Stress Reduction (MBSR) for staff on adolescent mental health units	Adolescent mental health inpatient unit in a large state hosptial	United States		Large		Healthcare	NA	reduce burnout and stress, improve workplace satisfaction and morale			Facilitator	"Employee orientation during pre-existing unit meeting times facilitates buy-in"	p.864	Implementation strategy
Byron-2015	CP	DOI 10.1007/s12671-014-0330-2		4	to evaluate stakeholders’ perceptions of organizational factors affecting implementation of an adapted version of Mindfulness-Based Stress Reduction (MBSR) for staff on adolescent mental health units	Adolescent mental health inpatient unit in a large state hosptial	United States		Large		Healthcare	NA	reduce burnout and stress, improve workplace satisfaction and morale			Barrier	"The primary barrier [to staff buy-in] identified by direct care providers was lack of planning to provide coverage for them to attend training sessions. Several participants in our focus groups who wanted to participate were unable to for this reason."	p.866	Implementation strategy
Byron-2015	CP	DOI 10.1007/s12671-014-0330-2		4	to evaluate stakeholders’ perceptions of organizational factors affecting implementation of an adapted version of Mindfulness-Based Stress Reduction (MBSR) for staff on adolescent mental health units	Adolescent mental health inpatient unit in a large state hosptial	United States		Large		Healthcare	NA	reduce burnout and stress, improve workplace satisfaction and morale			Facilitator	"Directors, management, and the mindfulness expert each sent email invitations to promote the training sessions; this was in addition to orientations during regular meetings and informal word-of-mouth conversations."	p.866	Implementation strategy
Byron-2015	CP	DOI 10.1007/s12671-014-0330-2		4	to evaluate stakeholders’ perceptions of organizational factors affecting implementation of an adapted version of Mindfulness-Based Stress Reduction (MBSR) for staff on adolescent mental health units	Adolescent mental health inpatient unit in a large state hosptial	United States		Large		Healthcare	NA	reduce burnout and stress, improve workplace satisfaction and morale			Facilitator	"Staff described the fact that participation was optional and offered as an invitation rather than an expectation facilitated their participation. Because this approach respected the value staff place on the limited time available to complete their responsibilities, they did not feel pressure or coerced."	p.866	Implementation strategy
Byron-2015	CP	DOI 10.1007/s12671-014-0330-2		4	to evaluate stakeholders’ perceptions of organizational factors affecting implementation of an adapted version of Mindfulness-Based Stress Reduction (MBSR) for staff on adolescent mental health units	Adolescent mental health inpatient unit in a large state hosptial	United States		Large		Healthcare	NA	reduce burnout and stress, improve workplace satisfaction and morale			Facilitator	"Members from each level of the organizational hierarchy credited one of the clinical managers and the mindfulness expert as being instrumental as agents of change throughout the organizational structure, networking vertically to address leadership needs and horizontally to address staff needs to diffuse mindfulness as, “a desired organizational-based social context (Hemmelgarn et al. 2006)” addr…	p.868	Implementation strategy
Byron-2015	CP	DOI 10.1007/s12671-014-0330-2		4	to evaluate stakeholders’ perceptions of organizational factors affecting implementation of an adapted version of Mindfulness-Based Stress Reduction (MBSR) for staff on adolescent mental health units	Adolescent mental health inpatient unit in a large state hosptial	United States		Large		Healthcare	NA	reduce burnout and stress, improve workplace satisfaction and morale			Barrier	"Directors identified barriers to the implementation process including insufficient planning for an effective buy-in pitch to staff regarding the benefits of mindfulness and to familiarize them with the mindfulness expert."	p.866	Implementation strategy
Byron-2015	CP	DOI 10.1007/s12671-014-0330-2		4	to evaluate stakeholders’ perceptions of organizational factors affecting implementation of an adapted version of Mindfulness-Based Stress Reduction (MBSR) for staff on adolescent mental health units	Adolescent mental health inpatient unit in a large state hosptial	United States		Large		Healthcare	NA	reduce burnout and stress, improve workplace satisfaction and morale			Facilitator	"Collaborative leadership effort to deliver orientation facilitates buy-in."	p.864	Implementation strategy
Günüsen-2009	CP	https://www.ncbi.nlm.nih.gov/pubmed/19646174		4	"To investigate the perspectives of nurses on burnout and the barriers and facilitators affecting attendance at a burnout reduction programme offered in their institution."p. 237	"University Hospital in Izmir, Turkey"p. 238	Turkey		Large		Healthcare	NA	"to reduce burnout"p. 238			Barrier	"The nurses gave many examples of working conditions that made attendance difficult or impossible...inappropriate working hours, difficulty in attending the intervention during work hours, lack of support from the administration and from colleagues and lack of trust in the administration."	p. 239	Implementation strategy
Günüsen-2009	CP	https://www.ncbi.nlm.nih.gov/pubmed/19646174		4	"To investigate the perspectives of nurses on burnout and the barriers and facilitators affecting attendance at a burnout reduction programme offered in their institution."p. 237	"University Hospital in Izmir, Turkey"p. 238	Turkey		Large		Healthcare	NA	"to reduce burnout"p. 238			Facilitator	"My clinical head nurse supported me for attending sessions. My work schedule was arranged according to sessions by head nurse. I could attend easily. (Nurse 5, attended)"	p.240	Implementation strategy
Havermans-2018	CP	DOI: 10.1097/JOM.0000000000001402		3	"The objective was to evaluate the process and feasibility of a digital platform-based implementation strategy aimed at work stress prevention."p. 484	30 teams from a large Dutch healthcare organisation	Netherlands		Large	NA	Healthcare	NA	"stress prevention at the primary level (prevention of incidence of stress) and the secondary level (amelioration of stress)."p.e485			Barrier	"As recorded in trial records, higher management indicated that they had approved participation in the trial, but had not involved themselves in the deployment of the strategy"	p.e486	Implementation strategy
Havermans-2018	CP	DOI: 10.1097/JOM.0000000000001402		3	"The objective was to evaluate the process and feasibility of a digital platform-based implementation strategy aimed at work stress prevention."p. 484	30 teams from a large Dutch healthcare organisation	Netherlands		Large	NA	Healthcare	NA	"stress prevention at the primary level (prevention of incidence of stress) and the secondary level (amelioration of stress)."p.e485			Facilitator	"facilitating factors were the guidance in use of the strategy that was provided to them by the project members, the face-to-face contact between different stake_x0002_holders (eg, team members and HR professional) to discuss the strategy, and the internal periodical evaluation of the strategy’s progress."	p.e486	Implementation strategy
Havermans-2018	CP	DOI: 10.1097/JOM.0000000000001402		3	"The objective was to evaluate the process and feasibility of a digital platform-based implementation strategy aimed at work stress prevention."p. 484	30 teams from a large Dutch healthcare organisation	Netherlands		Large	NA	Healthcare	NA	"stress prevention at the primary level (prevention of incidence of stress) and the secondary level (amelioration of stress)."p.e485			Barrier	" Barriers to use of the strategy were: insufficient support for use of the strategy from team coaches, insufficient support from higher layers of management and HR, lack of time, educational level of DPPs, lack of computer skills in team members"	p.e488	Implementation strategy
Havermans-2018	CP	DOI: 10.1097/JOM.0000000000001402		3	"The objective was to evaluate the process and feasibility of a digital platform-based implementation strategy aimed at work stress prevention."p. 484	30 teams from a large Dutch healthcare organisation	Netherlands		Large	NA	Healthcare	NA	"stress prevention at the primary level (prevention of incidence of stress) and the secondary level (amelioration of stress)."p.e485			Barrier	" On a scale ranging from 1 (‘‘not at all’’) to 10 (‘‘very much’’), team members (regular participants and DPPs) scored an average of M ¼ 4.7 (SD ¼ 2.2) on the extent to which they had been kept apprised of the progress of Stress Prevention@Work (ie, communication). "	p.e488	Implementation strategy
Havermans-2018	CP	DOI: 10.1097/JOM.0000000000001402		3	"The objective was to evaluate the process and feasibility of a digital platform-based implementation strategy aimed at work stress prevention."p. 484	30 teams from a large Dutch healthcare organisation	Netherlands		Large	NA	Healthcare	NA	"stress prevention at the primary level (prevention of incidence of stress) and the secondary level (amelioration of stress)."p.e485			Barrier	"The average support that DPPs experienced from the organization for use of the strategy was M ¼ 4.6 (SD ¼ 2.6), and the average support from the team coaches was M ¼ 3.6 (SD ¼ 2.8)."	p.e488	Implementation strategy
Lehto-2018	CP	DOI 10.1188/18.ONF.380-388		3	"This study aimed to evaluate perceived benefits, challenges, and recommendations following participation in a workplace mobile application– and email-based meditation research program. "p.380	"Palliative or hospice care"p.383 hospital	United States	NA	Large	NA	Healthcare	NA	"address work stressors"p. 382			Facilitator	"The ease of being able to participate in the intervention on their own schedules and in any place was viewed as optimal, particularly for busy HCPs."	p.384	Implementation strategy
Lehto-2018	CP	DOI 10.1188/18.ONF.380-388		3	"This study aimed to evaluate perceived benefits, challenges, and recommendations following participation in a workplace mobile application– and email-based meditation research program. "p.380	"Palliative or hospice care"p.383 hospital	United States	NA	Large	NA	Healthcare	NA	"address work stressors"p. 382			Facilitator	"Many positively viewed the email messages that were sent twice weekly reminding participants to prac_x0002_tice and introducing the core yoga therapy principle embodied in the practice."	p.384	Implementation strategy
Lehto-2018	CP	DOI 10.1188/18.ONF.380-388		3	"This study aimed to evaluate perceived benefits, challenges, and recommendations following participation in a workplace mobile application– and email-based meditation research program. "p.380	"Palliative or hospice care"p.383 hospital	United States	NA	Large	NA	Healthcare	NA	"address work stressors"p. 382			Barrier	"Although participants recognized that the emails were necessary, some found them annoying. "	p.384	Implementation strategy
Lehto-2018	CP	DOI 10.1188/18.ONF.380-388		3	"This study aimed to evaluate perceived benefits, challenges, and recommendations following participation in a workplace mobile application– and email-based meditation research program. "p.380	"Palliative or hospice care"p.383 hospital	United States	NA	Large	NA	Healthcare	NA	"address work stressors"p. 382			Barrier	"Each individual needed to develop personal approaches to when, where, and how often to do the meditations...Finding time and building discipline were viewed as strong barriers to overcome."	p.384	Implementation strategy
Moll-2018	CP	DOI: 10.1177/0706743718762100	DOI: 10.1177/0706743718762100	4	The purpose of this study was to compare and describe the active ingredients of 2 workplace mental health education programs for health care workers p.e34	"2 multisite hospitals in a mid-sized urban city in southern Ontario." (page 836)	Canada	NA	Large	NA	Healthcare	NA	"The ultimate goal of both training programs was to promote early intervention and support for health care employees who may be struggling with mental health issues." (page 839)			B&F/neutral	"Although participants in this study volunteered to attend sessions outside of working hours, many participants sug_x0002_gested mandatory attendance, particularly for employees in formal or informal leadership positions.	p.839	Implementation strategy	IS-1
Moll-2018	CP	DOI: 10.1177/0706743718762100	DOI: 10.1177/0706743718762100	4	The purpose of this study was to compare and describe the active ingredients of 2 workplace mental health education programs for health care workers p.e34	"2 multisite hospitals in a mid-sized urban city in southern Ontario." (page 836)	Canada	NA	Large	NA	Healthcare	NA	"The ultimate goal of both training programs was to promote early intervention and support for health care employees who may be struggling with mental health issues." (page 839)			Barrier	"Although some participants were proactive in sharing resources and information with their team, others found it more difficult and discussed the impor_x0002_tance of leadership “buy-in” for real change to occur. One participant, for example, noted that she had changed but that broader system change is still needed."	p.839	Implementation strategy	IS-1
Nielson-2012	CP	10.1080/02678373.2012.682721	10.1080/02678373.2012.682721	3	In this study we examine the importance of implementation processes in a team implementation intervention. (p92) we examined the links between pre-intervention working conditions and well-being, levels of participation in planning and implementation, employees’ reports of changes in procedures, and intervention outcomes.(p91)	two of the elder care centres out of 17 (p97)	Denmark	NA	Large	N/A	Healthcare	NA	"The stimuli for the teamwork intervention were difficulties maintaining and recruiting staff and high absence levels. The stated objectives of the intervention were to implement teams with some degree of self-management and to create a climate that fostered open discussions and joint decision-making that would improve employee well-being and job satisfaction. (p97)"			Facilitator	having participated in the planning and implementation of teamwork predicted the degree to which employees experienced changes had been introduced at follow-up (b_x0001_.39, pB.001).	p.101	Implementation strategy
Nielson-2012	CP	10.1080/02678373.2012.682721	10.1080/02678373.2012.682721	3	In this study we examine the importance of implementation processes in a team implementation intervention. (p92) we examined the links between pre-intervention working conditions and well-being, levels of participation in planning and implementation, employees’ reports of changes in procedures, and intervention outcomes.(p91)	two of the elder care centres out of 17 (p97)	Denmark	NA	Large	N/A	Healthcare	NA	"The stimuli for the teamwork intervention were difficulties maintaining and recruiting staff and high absence levels. The stated objectives of the intervention were to implement teams with some degree of self-management and to create a climate that fostered open discussions and joint decision-making that would improve employee well-being and job satisfaction. (p97)"			Facilitator	Autonomy and job satisfaction at T1 significantly predicted participation [in intervention development and implementation reported] at T2 (b_x0001_.25, pB.001, b_x0001_.18, pB.01, respectively).	p.102	Implementation strategy
Nielson-2012	CP	10.1080/02678373.2012.682721	10.1080/02678373.2012.682721	3	In this study we examine the importance of implementation processes in a team implementation intervention. (p92) we examined the links between pre-intervention working conditions and well-being, levels of participation in planning and implementation, employees’ reports of changes in procedures, and intervention outcomes.(p91)	two of the elder care centres out of 17 (p97)	Denmark	NA	Large	N/A	Healthcare	NA	"The stimuli for the teamwork intervention were difficulties maintaining and recruiting staff and high absence levels. The stated objectives of the intervention were to implement teams with some degree of self-management and to create a climate that fostered open discussions and joint decision-making that would improve employee well-being and job satisfaction. (p97)"			B&F/neutral	we found that social support, autonomy and job satisfaction at baseline level predicted the degree to which employees reported changes in procedures and this was fully mediated by the degree to which employees reported that they had participated in the planning and implementation of teamwork	p.102	Implementation strategy
Parsons-2021	CP	DOI: 10.3310/hta25120		3	"The objective was to assess the feasibility and acceptability of conducting a trial of the clinical effectiveness and cost-effectiveness of an early occupational health referral and case management intervention to facilitate the return to work of NHS staff on sick leave with any common mental health disorder (e.g. depression or anxiety)."p.xix	Six Occupational Health departments delivering services to different NHS trusts.	United Kingdom		Large	NA	Healthcare	NA	"improve RTW among NHS staff on sick leave with a CMD."p.22			Facilitator	" Several case managers reported accessing collegial support from other local case managers during the study, and these interactions were found to provide a useful opportunity for case managers to mentor each other as skills were developing"	p.36	Implementation strategy
Parsons-2021	CP	DOI: 10.3310/hta25120		3	"The objective was to assess the feasibility and acceptability of conducting a trial of the clinical effectiveness and cost-effectiveness of an early occupational health referral and case management intervention to facilitate the return to work of NHS staff on sick leave with any common mental health disorder (e.g. depression or anxiety)."p.xix	Six Occupational Health departments delivering services to different NHS trusts.	United Kingdom		Large	NA	Healthcare	NA	"improve RTW among NHS staff on sick leave with a CMD."p.22			B&F	"the reliance on e-mail correspondence to promulgate study information across management networks was not viewed as the most effective method because some managers have limited access to emails or because of the sheer volume of e-mails that managers are expected to deal with on a daily basis" AND "Additional promotional strategies to raise the profile of the study were recommended. These included…	p.60	Implementation strategy
Parsons-2021	CP	DOI: 10.3310/hta25120		3	"The objective was to assess the feasibility and acceptability of conducting a trial of the clinical effectiveness and cost-effectiveness of an early occupational health referral and case management intervention to facilitate the return to work of NHS staff on sick leave with any common mental health disorder (e.g. depression or anxiety)."p.xix	Six Occupational Health departments delivering services to different NHS trusts.	United Kingdom		Large	NA	Healthcare	NA	"improve RTW among NHS staff on sick leave with a CMD."p.22			Barrier	"Some recognised the importance of brokering executive-level buy-in and commitment as well as fostering their ongoing engagement and support to help facilitate study delivery"	p.60	Implementation strategy
Parsons-2021	CP	DOI: 10.3310/hta25120		3	"The objective was to assess the feasibility and acceptability of conducting a trial of the clinical effectiveness and cost-effectiveness of an early occupational health referral and case management intervention to facilitate the return to work of NHS staff on sick leave with any common mental health disorder (e.g. depression or anxiety)."p.xix	Six Occupational Health departments delivering services to different NHS trusts.	United Kingdom		Large	NA	Healthcare	NA	"improve RTW among NHS staff on sick leave with a CMD."p.22			Barrier	" the reliance on e-mail correspondence to promulgate study information across management networks was not viewed as the most effective method because some managers have limited access to emails or because of the sheer volume of e-mails that managers are expected to deal with on a daily basis"p.60 AND "Others suggested making use of other communication channels (e.g. intranet or payslips) for stu…	p.60 and p.61	Implementation strategy
Parsons-2021	CP	DOI: 10.3310/hta25120		3	"The objective was to assess the feasibility and acceptability of conducting a trial of the clinical effectiveness and cost-effectiveness of an early occupational health referral and case management intervention to facilitate the return to work of NHS staff on sick leave with any common mental health disorder (e.g. depression or anxiety)."p.xix	Six Occupational Health departments delivering services to different NHS trusts.	United Kingdom		Large	NA	Healthcare	NA	"improve RTW among NHS staff on sick leave with a CMD."p.22			Facilitator	"field workers regularly attending local management meetings to disseminate study information and to remind line managers to make early OH referrals"	p.60	Implementation strategy
Parsons-2021	CP	DOI: 10.3310/hta25120		3	"The objective was to assess the feasibility and acceptability of conducting a trial of the clinical effectiveness and cost-effectiveness of an early occupational health referral and case management intervention to facilitate the return to work of NHS staff on sick leave with any common mental health disorder (e.g. depression or anxiety)."p.xix	Six Occupational Health departments delivering services to different NHS trusts.	United Kingdom		Large	NA	Healthcare	NA	"improve RTW among NHS staff on sick leave with a CMD."p.22			Facilitator	"Working in a more collaborative manner with HR business partners was also acknowledged as a particularly worthwhile approach in facilitating the identification and targeting of prospective participants"	P.60	Implementation strategy
Parsons-2021	CP	DOI: 10.3310/hta25120		3	"The objective was to assess the feasibility and acceptability of conducting a trial of the clinical effectiveness and cost-effectiveness of an early occupational health referral and case management intervention to facilitate the return to work of NHS staff on sick leave with any common mental health disorder (e.g. depression or anxiety)."p.xix	Six Occupational Health departments delivering services to different NHS trusts.	United Kingdom		Large	NA	Healthcare	NA	"improve RTW among NHS staff on sick leave with a CMD."p.22			B&F	"Some recognised the importance of brokering executive-level buy-in and commitment as well as fostering their ongoing engagement and support to help facilitate study delivery"	p.61	Implementation strategy
Parsons-2021	CP	DOI: 10.3310/hta25120		3	"The objective was to assess the feasibility and acceptability of conducting a trial of the clinical effectiveness and cost-effectiveness of an early occupational health referral and case management intervention to facilitate the return to work of NHS staff on sick leave with any common mental health disorder (e.g. depression or anxiety)."p.xix	Six Occupational Health departments delivering services to different NHS trusts.	United Kingdom		Large	NA	Healthcare	NA	"improve RTW among NHS staff on sick leave with a CMD."p.22			Facilitator	"Effectively engaging sick-listed staff in a collaborative decision-making process when initiating discussion relating to the need for an OH referral was thought to be paramount because this helps create a safe and supportive relationship. Engaging staff in the decision-making process allows them jointly to identify current issues and concerns and to agree on what type of support is required from…	p.61	Implementation strategy
Parsons-2021	CP	DOI: 10.3310/hta25120		3	"The objective was to assess the feasibility and acceptability of conducting a trial of the clinical effectiveness and cost-effectiveness of an early occupational health referral and case management intervention to facilitate the return to work of NHS staff on sick leave with any common mental health disorder (e.g. depression or anxiety)."p.xix	Six Occupational Health departments delivering services to different NHS trusts.	United Kingdom		Large	NA	Healthcare	NA	"improve RTW among NHS staff on sick leave with a CMD."p.22			Barrier	" a lack of proactive management involvement could prevent timely referrals to OH being made"	p.62	Implementation strategy
Parsons-2021	CP	DOI: 10.3310/hta25120		3	"The objective was to assess the feasibility and acceptability of conducting a trial of the clinical effectiveness and cost-effectiveness of an early occupational health referral and case management intervention to facilitate the return to work of NHS staff on sick leave with any common mental health disorder (e.g. depression or anxiety)."p.xix	Six Occupational Health departments delivering services to different NHS trusts.	United Kingdom		Large	NA	Healthcare	NA	"improve RTW among NHS staff on sick leave with a CMD."p.22			Barrier	"We found no firm evidence to suggest that managers referred a sick-listed employee with a CMD to OH because they were required to do so as per the study requirements. Instead, at most sites the initial procedure to identify eligible participants involved the field worker scanning information on all OH referral forms as they were received"	p.62	Implementation strategy
Parsons-2021	CP	DOI: 10.3310/hta25120		3	"The objective was to assess the feasibility and acceptability of conducting a trial of the clinical effectiveness and cost-effectiveness of an early occupational health referral and case management intervention to facilitate the return to work of NHS staff on sick leave with any common mental health disorder (e.g. depression or anxiety)."p.xix	Six Occupational Health departments delivering services to different NHS trusts.	United Kingdom		Large	NA	Healthcare	NA	"improve RTW among NHS staff on sick leave with a CMD."p.22			Barrier	"For some line managers, problems arose in terms of establishing initial contact with OH at the referral stage, and others were left feeling uncertain about the extent of OH involvement once the OH referral has been made"	p.63	Implementation strategy
Parsons-2021	CP	DOI: 10.3310/hta25120		3	"The objective was to assess the feasibility and acceptability of conducting a trial of the clinical effectiveness and cost-effectiveness of an early occupational health referral and case management intervention to facilitate the return to work of NHS staff on sick leave with any common mental health disorder (e.g. depression or anxiety)."p.xix	Six Occupational Health departments delivering services to different NHS trusts.	United Kingdom		Large	NA	Healthcare	NA	"improve RTW among NHS staff on sick leave with a CMD."p.22			Barrier	"there were delays in processing OH referrals that then prevented the timely identification of eligible participants after OH referrals had been made"	p.63	Implementation strategy
Parsons-2021	CP	DOI: 10.3310/hta25120		3	"The objective was to assess the feasibility and acceptability of conducting a trial of the clinical effectiveness and cost-effectiveness of an early occupational health referral and case management intervention to facilitate the return to work of NHS staff on sick leave with any common mental health disorder (e.g. depression or anxiety)."p.xix	Six Occupational Health departments delivering services to different NHS trusts.	United Kingdom		Large	NA	Healthcare	NA	"improve RTW among NHS staff on sick leave with a CMD."p.22			B&F	"successful implementation of an employee’s RTW plan was more likely to succeed when senior management were engaged in the process and recognised as key agents to lead and promote a healthy workplace culture"	p.67	Implementation strategy
Parsons-2021	CP	DOI: 10.3310/hta25120		3	"The objective was to assess the feasibility and acceptability of conducting a trial of the clinical effectiveness and cost-effectiveness of an early occupational health referral and case management intervention to facilitate the return to work of NHS staff on sick leave with any common mental health disorder (e.g. depression or anxiety)."p.xix	Six Occupational Health departments delivering services to different NHS trusts.	United Kingdom		Large	NA	Healthcare	NA	"improve RTW among NHS staff on sick leave with a CMD."p.22				"The results also highlight the complex nature of RTW planning between case managers and staff, particularly in terms of how and by whom important decisions are made"	p.67	Implementation strategy
Parsons-2021	CP	DOI: 10.3310/hta25120		3	"The objective was to assess the feasibility and acceptability of conducting a trial of the clinical effectiveness and cost-effectiveness of an early occupational health referral and case management intervention to facilitate the return to work of NHS staff on sick leave with any common mental health disorder (e.g. depression or anxiety)."p.xix	Six Occupational Health departments delivering services to different NHS trusts.	United Kingdom		Large	NA	Healthcare	NA	"improve RTW among NHS staff on sick leave with a CMD."p.22			B&F	"In terms of resource implications associated with delivering the intervention, it was identified that establishing clearly defined roles and responsibilities within OH teams with regards to local implementation of the study is paramount to study success"	p.67	Implementation strategy
Parsons-2021	CP	DOI: 10.3310/hta25120		3	"The objective was to assess the feasibility and acceptability of conducting a trial of the clinical effectiveness and cost-effectiveness of an early occupational health referral and case management intervention to facilitate the return to work of NHS staff on sick leave with any common mental health disorder (e.g. depression or anxiety)."p.xix	Six Occupational Health departments delivering services to different NHS trusts.	United Kingdom		Large	NA	Healthcare	NA	"improve RTW among NHS staff on sick leave with a CMD."p.22			Facilitator	"relevant health and work-related information was communicated in a succinct and practical manner that would be useful for managers to refer to when supporting participants to RTW"	p.67	Implementation strategy
Schneider-2019	CP	https://doi.org/10.1186/s12873-018-0218-x	https://doi.org/10.1186/s12873-018-0218-x	3	The aim of our study was to investigate the effects of ED work system factors on provider well-being and quality of ED care, using the SEIPS model as a theoretical framework. Second, we set out to evaluate the feasibility and effectiveness of a multi-professional organizational-level intervention with focus on both ED provider and patient outcomes. Third, we used mixed-methods interrupted time-se…	Emergency deparment in a tertiary referral hospital. The academic hospital provides major services and medical specialties for an administrative region of almost two million inhabitatnts. The ED serves adult patients with mean yearly visits of over 85,000. It is organised in three sections according to patient's chief complaints p.2	Germany	NA	Large	NA	Healthcare	NA	reducing compassion fatigue, and enhancing nurses' resilience, quantitative AA18:AC29paper aimed to evaluate if intervention was 'effective in building and maintaining resilience and decreasing levels of anxiety, stress, trait negative affect and compassion fatigue?' p. 611			Facilitator	Practically, the majority of participants consisted of staff members who were on duty on days of respective meetings; for nurses, usually before or after their shift; for physicians, mostly in breaks during their shift.	p.4	Implementation strategy
Schneider-2019	CP	https://doi.org/10.1186/s12873-018-0218-x	https://doi.org/10.1186/s12873-018-0218-x	3	The aim of our study was to investigate the effects of ED work system factors on provider well-being and quality of ED care, using the SEIPS model as a theoretical framework. Second, we set out to evaluate the feasibility and effectiveness of a multi-professional organizational-level intervention with focus on both ED provider and patient outcomes. Third, we used mixed-methods interrupted time-se…	Emergency deparment in a tertiary referral hospital. The academic hospital provides major services and medical specialties for an administrative region of almost two million inhabitatnts. The ED serves adult patients with mean yearly visits of over 85,000. It is organised in three sections according to patient's chief complaints p.2	Germany	NA	Large	NA	Healthcare	NA	reducing compassion fatigue, and enhancing nurses' resilience, quantitative AA18:AC29paper aimed to evaluate if intervention was 'effective in building and maintaining resilience and decreasing levels of anxiety, stress, trait negative affect and compassion fatigue?' p. 611			Facilitator	Participation in health circles was considered work time.	p.4	Implementation strategy
Schneider-2019	CP	https://doi.org/10.1186/s12873-018-0218-x	https://doi.org/10.1186/s12873-018-0218-x	3	The aim of our study was to investigate the effects of ED work system factors on provider well-being and quality of ED care, using the SEIPS model as a theoretical framework. Second, we set out to evaluate the feasibility and effectiveness of a multi-professional organizational-level intervention with focus on both ED provider and patient outcomes. Third, we used mixed-methods interrupted time-se…	Emergency deparment in a tertiary referral hospital. The academic hospital provides major services and medical specialties for an administrative region of almost two million inhabitatnts. The ED serves adult patients with mean yearly visits of over 85,000. It is organised in three sections according to patient's chief complaints p.2	Germany	NA	Large	NA	Healthcare	NA	reducing compassion fatigue, and enhancing nurses' resilience, quantitative AA18:AC29paper aimed to evaluate if intervention was 'effective in building and maintaining resilience and decreasing levels of anxiety, stress, trait negative affect and compassion fatigue?' p. 611			Facilitator	In these guided health circles, participants collectively analyzed and discussed potential solutions for work problems and defined an action plan with concrete measures, persons responsible, and deadlines [19]. T	p.4	Implementation strategy
Schneider-2019	CP	https://doi.org/10.1186/s12873-018-0218-x	https://doi.org/10.1186/s12873-018-0218-x	3	The aim of our study was to investigate the effects of ED work system factors on provider well-being and quality of ED care, using the SEIPS model as a theoretical framework. Second, we set out to evaluate the feasibility and effectiveness of a multi-professional organizational-level intervention with focus on both ED provider and patient outcomes. Third, we used mixed-methods interrupted time-se…	Emergency deparment in a tertiary referral hospital. The academic hospital provides major services and medical specialties for an administrative region of almost two million inhabitatnts. The ED serves adult patients with mean yearly visits of over 85,000. It is organised in three sections according to patient's chief complaints p.2	Germany	NA	Large	NA	Healthcare	NA	reducing compassion fatigue, and enhancing nurses' resilience, quantitative AA18:AC29paper aimed to evaluate if intervention was 'effective in building and maintaining resilience and decreasing levels of anxiety, stress, trait negative affect and compassion fatigue?' p. 611			Facilitator	Each health circle meeting was documented in written form and made available to the entire ED staff through the intranet information system. Additionally, par_x0002_ticipating nurses and physicians were assigned to report on health circle meeting outcomes in their regular team meetings.	p.4	Implementation strategy
Schneider-2019	CP	https://doi.org/10.1186/s12873-018-0218-x	https://doi.org/10.1186/s12873-018-0218-x	3	The aim of our study was to investigate the effects of ED work system factors on provider well-being and quality of ED care, using the SEIPS model as a theoretical framework. Second, we set out to evaluate the feasibility and effectiveness of a multi-professional organizational-level intervention with focus on both ED provider and patient outcomes. Third, we used mixed-methods interrupted time-se…	Emergency deparment in a tertiary referral hospital. The academic hospital provides major services and medical specialties for an administrative region of almost two million inhabitatnts. The ED serves adult patients with mean yearly visits of over 85,000. It is organised in three sections according to patient's chief complaints p.2	Germany	NA	Large	NA	Healthcare	NA	reducing compassion fatigue, and enhancing nurses' resilience, quantitative AA18:AC29paper aimed to evaluate if intervention was 'effective in building and maintaining resilience and decreasing levels of anxiety, stress, trait negative affect and compassion fatigue?' p. 611			Barrier	Despite extensive staff information and communication efforts prior to study start, some ED providers felt not well informed about the project purpose and process;	p.8	Implementation strategy
Schneider-2019	CP	https://doi.org/10.1186/s12873-018-0218-x	https://doi.org/10.1186/s12873-018-0218-x	3	The aim of our study was to investigate the effects of ED work system factors on provider well-being and quality of ED care, using the SEIPS model as a theoretical framework. Second, we set out to evaluate the feasibility and effectiveness of a multi-professional organizational-level intervention with focus on both ED provider and patient outcomes. Third, we used mixed-methods interrupted time-se…	Emergency deparment in a tertiary referral hospital. The academic hospital provides major services and medical specialties for an administrative region of almost two million inhabitatnts. The ED serves adult patients with mean yearly visits of over 85,000. It is organised in three sections according to patient's chief complaints p.2	Germany	NA	Large	NA	Healthcare	NA	reducing compassion fatigue, and enhancing nurses' resilience, quantitative AA18:AC29paper aimed to evaluate if intervention was 'effective in building and maintaining resilience and decreasing levels of anxiety, stress, trait negative affect and compassion fatigue?' p. 611			Facilitator	Nurses’ intervention participation was deemed successful while there was concern about lack of physician involvement.	p.8	Implementation strategy
Slatyer-2018	CP	https://doi.org/10.1007/s12671-017-0802-2	https://doi.org/10.1007/s12671-017-0802-2	3	report the findings from the second research question which gathered qualitative data to describe the experiences and views of nurses who participated in the MSCR program and their suggestions to inform further iterations p.611	a 610-bed australian tertiary hospital, which provides comprehensive emergency, medical, surgical, and critical care services', p.611, with approximately 5500 employees	Australia	NA	Large	NA	Healthcare	NA	reducing compassion fatigue, and enhancing nurses' resilience, quantitative			B&F/neutral	In regard to feasibility of the MSCR program in the longer term, there were a few suggested modifications that included shortening some sessions, including nurses of the same seniority in each group and adding opportunities for informal follow-up sessions.	p.613	Implementation strategy
Slatyer-2018	CP	https://doi.org/10.1007/s12671-017-0802-2	https://doi.org/10.1007/s12671-017-0802-2	3	report the findings from the second research question which gathered qualitative data to describe the experiences and views of nurses who participated in the MSCR program and their suggestions to inform further iterations p.611	a 610-bed australian tertiary hospital, which provides comprehensive emergency, medical, surgical, and critical care services', p.611, with approximately 5500 employees	Australia	NA	Large	NA	Healthcare	NA	reducing compassion fatigue, and enhancing nurses' resilience, quantitative			Facilitator	It was apparent that the program was seen to be feasible from the perspectives of nurses working within this busy tertiary acute hospital. As evidence, 20 of the 21 participants who commenced the MSCR program also completed it. Moreover, the vast majority (94%) reported continuing to use at least one practice in the workplace or at home during the weeks afterwards.	p.614	Implementation strategy
Slatyer-2018	CP	https://doi.org/10.1007/s12671-017-0802-2	https://doi.org/10.1007/s12671-017-0802-2	3	report the findings from the second research question which gathered qualitative data to describe the experiences and views of nurses who participated in the MSCR program and their suggestions to inform further iterations p.611	a 610-bed australian tertiary hospital, which provides comprehensive emergency, medical, surgical, and critical care services', p.611, with approximately 5500 employees	Australia	NA	Large	NA	Healthcare	NA	reducing compassion fatigue, and enhancing nurses' resilience, quantitative			Facilitator	On the whole, nurses expressed satisfaction with the format and scheduling of the MSCR sessions. Delivery of MSCR content in a group format offered opportunity to reflect and learn from each other. Sharing with peers tended to normalize experiences of stress and reduce isolation.	p.614	Implementation strategy
Slatyer-2018	CP	https://doi.org/10.1007/s12671-017-0802-2	https://doi.org/10.1007/s12671-017-0802-2	3	report the findings from the second research question which gathered qualitative data to describe the experiences and views of nurses who participated in the MSCR program and their suggestions to inform further iterations p.611	a 610-bed australian tertiary hospital, which provides comprehensive emergency, medical, surgical, and critical care services', p.611, with approximately 5500 employees	Australia	NA	Large	NA	Healthcare	NA	reducing compassion fatigue, and enhancing nurses' resilience, quantitative			B&F/neutral	a few participants commented on the MSCR program length and recommended abridging the ses_x0002_sions, particularly when clinical work was thought to be ac_x0002_cumulating in their absence. Opinions were divided, however, with other nurses satisfied with the format and opposed to removing content because "the full day was good . . . I don’t think you can cut down the one and a half hours [follow…	p.614	Implementation strategy
Slatyer-2018	CP	https://doi.org/10.1007/s12671-017-0802-2	https://doi.org/10.1007/s12671-017-0802-2	3	report the findings from the second research question which gathered qualitative data to describe the experiences and views of nurses who participated in the MSCR program and their suggestions to inform further iterations p.611	a 610-bed australian tertiary hospital, which provides comprehensive emergency, medical, surgical, and critical care services', p.611, with approximately 5500 employees	Australia	NA	Large	NA	Healthcare	NA	reducing compassion fatigue, and enhancing nurses' resilience, quantitative			Barrier	There was consensus that including nurses of varying se_x0002_niority in the same group negatively influenced the group dynamics, constraining discussion. From the perspective of senior nurses, there was some reluctance to divulge work problems and emotional difficulties in the presence of junior staff.	p.614	Implementation strategy
Allen-2020	CP	doi: 10.1111/inm.12729	doi: 10.1111/inm.12729	3	"...to evaluate mental health professionals experience..." of the intervention and "…to conduct a long-term follow-up period of six years since the initiation…"(both p.944)	"…an inpatient acute psychiatric unit at Derbyshire Healthcare NHS Foundation Trust. The unit consisted of four inpatient wards, offering 92 beds for acute psychiatric care, including enhanced care."(p.945)	United Kingdom	NA	Large	NA	Healthcare	NA	help staff feel supported in their jobs via "…a multidisicplinary team to dicuss, listen, process and understand any emotional distress…" in order to promote compassionate care (p.945)			B&F/neutral	Two participants suggested that more regular Rounds or greater continuity of those attending would be helpful.	p. 948	Implementation strategy
Allen-2020	CP	doi: 10.1111/inm.12729	doi: 10.1111/inm.12729	3	"...to evaluate mental health professionals experience..." of the intervention and "…to conduct a long-term follow-up period of six years since the initiation…"(both p.944)	"…an inpatient acute psychiatric unit at Derbyshire Healthcare NHS Foundation Trust. The unit consisted of four inpatient wards, offering 92 beds for acute psychiatric care, including enhanced care."(p.945)	United Kingdom	NA	Large	NA	Healthcare	NA	help staff feel supported in their jobs via "…a multidisicplinary team to dicuss, listen, process and understand any emotional distress…" in order to promote compassionate care (p.945)			Barrier	Some attendees struggled because the unit was not their main base.	p. 948	Implementation strategy
Allen-2020	CP	doi: 10.1111/inm.12729	doi: 10.1111/inm.12729	3	"...to evaluate mental health professionals experience..." of the intervention and "…to conduct a long-term follow-up period of six years since the initiation…"(both p.944)	"…an inpatient acute psychiatric unit at Derbyshire Healthcare NHS Foundation Trust. The unit consisted of four inpatient wards, offering 92 beds for acute psychiatric care, including enhanced care."(p.945)	United Kingdom	NA	Large	NA	Healthcare	NA	help staff feel supported in their jobs via "…a multidisicplinary team to dicuss, listen, process and understand any emotional distress…" in order to promote compassionate care (p.945)			Barrier	Two participants felt that the Rounds did not pro_x0002_vide enough time to allow closure for the strong emotions often raised by discussion and that this might be easier in a smaller group and in members of the same team.	p. 948	Implementation strategy
Allen-2020	CP	doi: 10.1111/inm.12729	doi: 10.1111/inm.12729	3	"...to evaluate mental health professionals experience..." of the intervention and "…to conduct a long-term follow-up period of six years since the initiation…"(both p.944)	"…an inpatient acute psychiatric unit at Derbyshire Healthcare NHS Foundation Trust. The unit consisted of four inpatient wards, offering 92 beds for acute psychiatric care, including enhanced care."(p.945)	United Kingdom	NA	Large	NA	Healthcare	NA	help staff feel supported in their jobs via "…a multidisicplinary team to dicuss, listen, process and understand any emotional distress…" in order to promote compassionate care (p.945)			B&F/neutral	"people’s ability to talk about their feelings that is a useful aspect of having the Rounds, but it is also important to ensure that people feel able to discuss their feelings, without fear of nega_x0002_tive repercussions." and "Support was also needed to ensure that people felt safe to talk in Schwartz Rounds and be free from criticism or blame."	p. 948-949	Implementation strategy
Davey-2020	CP	doi: 10.1111/inm.12739	doi: 10.1111/inm.12739	4	To implement and evaluate a work-based personal resilience enhancement intervention	UK foensic psychiatric inpatient	United Kingdom	NA	Large	NA	Healthcare	NA	To enhance nurses resilience	Employee	NA	B&F/neutral	"Mentor–mentee partnerships used a mix of com_x0002_munication channels to stay in contact, and the importance of planned, regular communication was acknowledged."	p.997	Implementation strategy
Davey-2020	CP	doi: 10.1111/inm.12739	doi: 10.1111/inm.12739	4	To implement and evaluate a work-based personal resilience enhancement intervention	UK foensic psychiatric inpatient	United Kingdom	NA	Large	NA	Healthcare	NA	To enhance nurses resilience	Employee	NA	B&F/neutral	Having time to build the mentor–mentee relation_x0002_ship was also viewed as an important facilitator. Many mentees and mentors felt they were able to foster posi_x0002_tive, rewarding relationships during the 12-week pro_x0002_gramme, but some felt this was not enough time	p.997	Implementation strategy
Davey-2020	CP	doi: 10.1111/inm.12739	doi: 10.1111/inm.12739	4	To implement and evaluate a work-based personal resilience enhancement intervention	UK foensic psychiatric inpatient	United Kingdom	NA	Large	NA	Healthcare	NA	To enhance nurses resilience	Employee	NA	Facilitator	taking a flexible approach to the content and structure of mentoring sessions was conducive to the aim of establishing shared personal and professional goals, as well as creating an environ_x0002_ment in which an open and constructive relationship could be established.	p.997	Implementation strategy
Davey-2020	CP	doi: 10.1111/inm.12739	doi: 10.1111/inm.12739	4	To implement and evaluate a work-based personal resilience enhancement intervention	UK foensic psychiatric inpatient	United Kingdom	NA	Large	NA	Healthcare	NA	To enhance nurses resilience	Employee	NA	Facilitator	"Setting clear and realistic expectations of the outcomes, steps involved, and commitment required from both mentees and mentors for the mentoring component of the programme was raised as an important factor con_x0002_tributing to the overall success of the mentor–mentee relationship."	p.997	Implementation strategy
Davey-2020	CP	doi: 10.1111/inm.12739	doi: 10.1111/inm.12739	4	To implement and evaluate a work-based personal resilience enhancement intervention	UK foensic psychiatric inpatient	United Kingdom	NA	Large	NA	Healthcare	NA	To enhance nurses resilience	Employee	NA	B&F/neutral	Whilst some mentors felt well prepared for their involvement in the programme, others would have liked additional, more timely, information and training.	p.997	Implementation strategy
Davey-2020	CP	doi: 10.1111/inm.12739	doi: 10.1111/inm.12739	4	To implement and evaluate a work-based personal resilience enhancement intervention	UK foensic psychiatric inpatient	United Kingdom	NA	Large	NA	Healthcare	NA	To enhance nurses resilience	Employee	NA	Barrier	" both mentors and mentees suggested that the mentees would have benefited from further guidance on the role of the mentor and the expectations held of the mentees in this context, particularly around the issue of communication." AND "We don’t really have any context of what this relation_x0002_ship is supposed to be, so I didn’t really know what angle I was supposed to be coming at it from. I do…	p.998	Implementation strategy
Davey-2020	CP	doi: 10.1111/inm.12739	doi: 10.1111/inm.12739	4	To implement and evaluate a work-based personal resilience enhancement intervention	UK foensic psychiatric inpatient	United Kingdom	NA	Large	NA	Healthcare	NA	To enhance nurses resilience	Employee	NA	Barrier	There also appeared to be some confusion, particu_x0002_larly on the part of the mentors, about what was expected by the programme facilitators with regard to the continuation of the mentor–mentee relationship beyond the life of the programme.	p.998	Implementation strategy
Davey-2020	CP	doi: 10.1111/inm.12739	doi: 10.1111/inm.12689	4	To implement and evaluate a work-based personal resilience enhancement intervention	UK foensic psychiatric inpatient	United Kingdom	NA	Large	NA	Healthcare	NA	To enhance nurses resilience	Employee	NA	B&F/neutral	they acknowledged that being involved in a cohort of nurses specifically from within the forensic setting was a benefit to the programme, due to their shared understanding, appreciation, and experience of the forensic setting. This led to the acknowledgement that a more mixed cohort may not have had the same impact.	p.516	Implementation strategy
Arapovic-Johansson-2020	CP	https://doi.org/10.3390/ijerph17197285	https://doi.org/10.3390/ijerph17197285	5	The aims of this process evaluation are: (A) To explore the implementation of an organizational intervention, ProMES, as a stresspreventive intervention at a Swedish primary health care (i.e., recruitment, reach, dose). (B) To assess the extent to which the intervention components were implemented in accordance with the original guidelines (fidelity and adaptations); 2. To examine the influence o…	Large primary health care division of a swedish county council	Sweden	NA	Large	NA	Healthcare	Large primary health care division of a swedish county council	prevent stress', p.2 and ProMES is a participatory organizational-level intervention primarily developed to increase productivity by enhancing motivation. However, it is based on research into motivation, feedback, goal setting, participation, role conflicts, and team-efficacy, and compatible with both job-demand control and effort-reward imbalance models of work-related stress.			Facilitator	All employees in the units were involved in the decision to participate.	p.9	Inititation
Parsons-2021	CP	DOI: 10.3310/hta25120		3	"The objective was to assess the feasibility and acceptability of conducting a trial of the clinical effectiveness and cost-effectiveness of an early occupational health referral and case management intervention to facilitate the return to work of NHS staff on sick leave with any common mental health disorder (e.g. depression or anxiety)."p.xix	Six Occupational Health departments delivering services to different NHS trusts.	United Kingdom		Large	NA	Healthcare	NA	"improve RTW among NHS staff on sick leave with a CMD."p.22			Facilitator	"Engaging staff in the decision-making process allows them jointly to identify current issues and concerns and to agree on what type of support is required from OH"	p.61	Inititation
Parsons-2021	CP	DOI: 10.3310/hta25120		3	"The objective was to assess the feasibility and acceptability of conducting a trial of the clinical effectiveness and cost-effectiveness of an early occupational health referral and case management intervention to facilitate the return to work of NHS staff on sick leave with any common mental health disorder (e.g. depression or anxiety)."p.xix	Six Occupational Health departments delivering services to different NHS trusts.	United Kingdom		Large	NA	Healthcare	NA	"improve RTW among NHS staff on sick leave with a CMD."p.22			Facilitator	", decisions to involve OH were motivated by a desire to seek more specialist, work-focused advice and support, or when staff were keen to RTW earlier than planned"	p.61	Inititation
Schneider-2019	CP	https://doi.org/10.1186/s12873-018-0218-x	https://doi.org/10.1186/s12873-018-0218-x	3	The aim of our study was to investigate the effects of ED work system factors on provider well-being and quality of ED care, using the SEIPS model as a theoretical framework. Second, we set out to evaluate the feasibility and effectiveness of a multi-professional organizational-level intervention with focus on both ED provider and patient outcomes. Third, we used mixed-methods interrupted time-se…	Emergency deparment in a tertiary referral hospital. The academic hospital provides major services and medical specialties for an administrative region of almost two million inhabitatnts. The ED serves adult patients with mean yearly visits of over 85,000. It is organised in three sections according to patient's chief complaints p.2	Germany	NA	Large	NA	Healthcare	NA	reducing compassion fatigue, and enhancing nurses' resilience, quantitative AA18:AC29paper aimed to evaluate if intervention was 'effective in building and maintaining resilience and decreasing levels of anxiety, stress, trait negative affect and compassion fatigue?' p. 611			Facilitator	The study team established first contact directly with the head of the ED. The head discussed the proposal with the head of nursing and introduced it in two team meetings of ED physicians and nurses, respectively. After positive feed_x0002_back from ED staff, the study was presented at the hospital board meeting and received approval.	p.2-3	Inititation
Arapovic-Johansson-2020	CP	https://doi.org/10.3390/ijerph17197285	https://doi.org/10.3390/ijerph17197285	5	The aims of this process evaluation are: (A) To explore the implementation of an organizational intervention, ProMES, as a stresspreventive intervention at a Swedish primary health care (i.e., recruitment, reach, dose). (B) To assess the extent to which the intervention components were implemented in accordance with the original guidelines (fidelity and adaptations); 2. To examine the influence o…	Swedish primary health care	Sweden	NA	Large	NA	Healthcare	Large primary health care division of a swedish county council	prevent stress', p.2 and ProMES is a participatory organizational-level intervention primarily developed to increase productivity by enhancing motivation. However, it is based on research into motivation, feedback, goal setting, participation, role conflicts, and team-efficacy, and compatible with both job-demand control and effort-reward imbalance models of work-related stress.			B&F/neutral	Fifty-seven percent reported that it is easy to maintain, while 72% considered it to be time consuming.	p.11	Intervention activities
Arapovic-Johansson-2020	CP	https://doi.org/10.3390/ijerph17197285	https://doi.org/10.3390/ijerph17197285	5	The aims of this process evaluation are: (A) To explore the implementation of an organizational intervention, ProMES, as a stresspreventive intervention at a Swedish primary health care (i.e., recruitment, reach, dose). (B) To assess the extent to which the intervention components were implemented in accordance with the original guidelines (fidelity and adaptations); 2. To examine the influence o…	Swedish primary health care	Sweden	NA	Large	NA	Healthcare	Large primary health care division of a swedish county council	prevent stress', p.2 and ProMES is a participatory organizational-level intervention primarily developed to increase productivity by enhancing motivation. However, it is based on research into motivation, feedback, goal setting, participation, role conflicts, and team-efficacy, and compatible with both job-demand control and effort-reward imbalance models of work-related stress.			Facilitator	They indicated that ProMES gave more structure and that ProMES helped them to reflect on “the whole picture” and not only on their own occupational group. The interviewees reflected on how their work affected their colleagues: “I have been exposed to many such methods over the years, but this is the first one that looks at the big picture . . . Before (prior to ProMES), the doctors would come up …	p.11	Intervention activities
Arapovic-Johansson-2020	CP	https://doi.org/10.3390/ijerph17197285	https://doi.org/10.3390/ijerph17197285	5	The aims of this process evaluation are: (A) To explore the implementation of an organizational intervention, ProMES, as a stresspreventive intervention at a Swedish primary health care (i.e., recruitment, reach, dose). (B) To assess the extent to which the intervention components were implemented in accordance with the original guidelines (fidelity and adaptations); 2. To examine the influence o…	Swedish primary health care	Sweden	NA	Large	NA	Healthcare	Large primary health care division of a swedish county council	prevent stress', p.2 and ProMES is a participatory organizational-level intervention primarily developed to increase productivity by enhancing motivation. However, it is based on research into motivation, feedback, goal setting, participation, role conflicts, and team-efficacy, and compatible with both job-demand control and effort-reward imbalance models of work-related stress.			Facilitator	It was mentioned that the measurements/statistics resulting from ProMES provided an overview, for example of their workload, and an opportunity for better planning and documentation. The results gave an opportunity to adjust working procedures.	p.11	Intervention activities
Arapovic-Johansson-2020	CP	https://doi.org/10.3390/ijerph17197285	https://doi.org/10.3390/ijerph17197285	5	The aims of this process evaluation are: (A) To explore the implementation of an organizational intervention, ProMES, as a stresspreventive intervention at a Swedish primary health care (i.e., recruitment, reach, dose). (B) To assess the extent to which the intervention components were implemented in accordance with the original guidelines (fidelity and adaptations); 2. To examine the influence o…	Swedish primary health care	Sweden	NA	Large	NA	Healthcare	Large primary health care division of a swedish county council	prevent stress', p.2 and ProMES is a participatory organizational-level intervention primarily developed to increase productivity by enhancing motivation. However, it is based on research into motivation, feedback, goal setting, participation, role conflicts, and team-efficacy, and compatible with both job-demand control and effort-reward imbalance models of work-related stress.			Barrier	Some interviewees were critical towards the measuring involved in ProMES. They thought, for example, that measuring the number of phone calls or patient visits was irrelevant as visits could be short or long, and patients easy or complex. They wanted quality to be measured instead.	p.12	Intervention activities
Arapovic-Johansson-2020	CP	https://doi.org/10.3390/ijerph17197285	https://doi.org/10.3390/ijerph17197285	5	The aims of this process evaluation are: (A) To explore the implementation of an organizational intervention, ProMES, as a stresspreventive intervention at a Swedish primary health care (i.e., recruitment, reach, dose). (B) To assess the extent to which the intervention components were implemented in accordance with the original guidelines (fidelity and adaptations); 2. To examine the influence o…	Swedish primary health care	Sweden	NA	Large	NA	Healthcare	Large primary health care division of a swedish county council	prevent stress', p.2 and ProMES is a participatory organizational-level intervention primarily developed to increase productivity by enhancing motivation. However, it is based on research into motivation, feedback, goal setting, participation, role conflicts, and team-efficacy, and compatible with both job-demand control and effort-reward imbalance models of work-related stress.			B&F/neutral	ProMES was seen by some as time-consuming, by others not at all.	p.12	Intervention activities
Arapovic-Johansson-2020	CP	https://doi.org/10.3390/ijerph17197285	https://doi.org/10.3390/ijerph17197285	5	The aims of this process evaluation are: (A) To explore the implementation of an organizational intervention, ProMES, as a stresspreventive intervention at a Swedish primary health care (i.e., recruitment, reach, dose). (B) To assess the extent to which the intervention components were implemented in accordance with the original guidelines (fidelity and adaptations); 2. To examine the influence o…	Swedish primary health care	Sweden	NA	Large	NA	Healthcare	Large primary health care division of a swedish county council	prevent stress', p.2 and ProMES is a participatory organizational-level intervention primarily developed to increase productivity by enhancing motivation. However, it is based on research into motivation, feedback, goal setting, participation, role conflicts, and team-efficacy, and compatible with both job-demand control and effort-reward imbalance models of work-related stress.			Barrier	some serious concerns about dependency on the consultant and his data program were expressed, because the organization did not have access to the consultant’s data program during the study.	p.12	Intervention activities
Arapovic-Johansson-2020	CP	https://doi.org/10.3390/ijerph17197285	https://doi.org/10.3390/ijerph17197285	5	The aims of this process evaluation are: (A) To explore the implementation of an organizational intervention, ProMES, as a stresspreventive intervention at a Swedish primary health care (i.e., recruitment, reach, dose). (B) To assess the extent to which the intervention components were implemented in accordance with the original guidelines (fidelity and adaptations); 2. To examine the influence o…	Swedish primary health care	Sweden	NA	Large	NA	Healthcare	Large primary health care division of a swedish county council	prevent stress', p.2 and ProMES is a participatory organizational-level intervention primarily developed to increase productivity by enhancing motivation. However, it is based on research into motivation, feedback, goal setting, participation, role conflicts, and team-efficacy, and compatible with both job-demand control and effort-reward imbalance models of work-related stress.			Barrier	Some people had difficulty understanding ProMES and interpreting the graphical presentations that were produced via the web-based support	p.12	Intervention activities
Aust-2010	CP	10.1177/1403494809354362		3	To investigate if worklace interventions resulted in changes in the psychosocial work environment.	Large Hospital	Denmark		Large		Healthcare	NA	Psychosocial work environment'			Facilitator	The assumption that leadership coaching sessions would improve the psychosocial work environment 'was based on their preparatory meeting with the unit leaders and confirmed by the results from the baseline study.'	p. 112	Intervention activities
Aust-2010	CP	10.1177/1403494809354362		3	To investigate if worklace interventions resulted in changes in the psychosocial work environment.	Large Hospital	Denmark		Large		Healthcare	NA	Psychosocial work environment'			Facilitator	It was up to the leaders to decide how many coaching sessions they wanted to participate in.'	P.112	Intervention activities
Aust-2010	CP	10.1177/1403494809354362		3	To investigate if worklace interventions resulted in changes in the psychosocial work environment.	Large Hospital	Denmark		Large		Healthcare	NA	Psychosocial work environment'			Barrier	"When asked about the activities that the project had initiated, 15% reported that the activities were more positive, whereas 17% found that the activities were more negative. The vast majority was either not aware of any activities (32%) or rated the activities as neither positive nor negative (36%)"	p.113	Intervention activities
Byron-2015	CP	DOI 10.1007/s12671-014-0330-2		4	to evaluate stakeholders’ perceptions of organizational factors affecting implementation of an adapted version of Mindfulness-Based Stress Reduction (MBSR) for staff on adolescent mental health units	Adolescent mental health inpatient unit in a large state hosptial	United States		Large		Healthcare	NA	reduce burnout and stress, improve workplace satisfaction and morale			Facilitator	"Participants described what we will call a mutual mindful experience which encouraged staff receptiveness to this new approach through the common experience of going through the training sessions together and engaging in daily practice. This direct collective and individual experience created a culture of mindfulness to facilitate the implementation process and long-term sustainability of the in…	p.865	Intervention activities
Havermans-2018	CP	DOI: 10.1097/JOM.0000000000001402		3	"The objective was to evaluate the process and feasibility of a digital platform-based implementation strategy aimed at work stress prevention."p. 484	30 teams from a large Dutch healthcare organisation	Netherlands		Large	NA	Healthcare	NA	"stress prevention at the primary level (prevention of incidence of stress) and the secondary level (amelioration of stress)."p.e485			Barrier	"the strategy was insufficiently integrated in the daily work routine, as working on a computer is not a core task of team members."	p.e488	Intervention activities
Lehto-2018	CP	DOI 10.1188/18.ONF.380-388		3	"This study aimed to evaluate perceived benefits, challenges, and recommendations following participation in a workplace mobile application– and email-based meditation research program. "p.380	"Palliative or hospice care"p.383 hospital	United States	NA	Large	NA	Healthcare	NA	"address work stressors"p. 382			Facilitator	"There was strong enthusiasm for the flexible delivery mechanism and endorsement for the 10-minute meditation duration."	p.384	Intervention activities
Lehto-2018	CP	DOI 10.1188/18.ONF.380-388		3	"This study aimed to evaluate perceived benefits, challenges, and recommendations following participation in a workplace mobile application– and email-based meditation research program. "p.380	"Palliative or hospice care"p.383 hospital	United States	NA	Large	NA	Healthcare	NA	"address work stressors"p. 382			B&F	"One par_x0002_ticipant had difficulty using technology, and another had limited familiarity with the use of apps prior to the study. The availability of technical support to ensure smooth operations was discussed as essential."	p.384	Intervention activities
Moll-2018	CP	DOI: 10.1177/0706743718762100	DOI: 10.1177/0706743718762100	4	The purpose of this study was to compare and describe the active ingredients of 2 workplace mental health education programs for health care workers p.e34	"2 multisite hospitals in a mid-sized urban city in southern Ontario." (page 836)	Canada	NA	Large	NA	Healthcare	NA	"The ultimate goal of both training programs was to promote early intervention and support for health care employees who may be struggling with mental health issues." (page 839)			Facilitator	"the Beyond Silence participants talked about how much they valued the opportunity to reflect on and discuss issues and scenarios that were directly rele_x0002_vant to their day-to-day work"	p.838	Intervention activities	IA-2
Moll-2018	CP	DOI: 10.1177/0706743718762100	DOI 10.1186/s12909-015-0363-9	4	The purpose of this study was to compare and describe the active ingredients of 2 workplace mental health education programs for health care workers p.e34	"2 multisite hospitals in a mid-sized urban city in southern Ontario." (page 836)	Canada	NA	Large	NA	Healthcare	NA	"The ultimate goal of both training programs was to promote early intervention and support for health care employees who may be struggling with mental health issues." (page 839)			Facilitator	"The Be_x0002_yond Silence curriculum was designed to address the unique needs of the organization and is based on; a) pilot data from the initial qualitative phase of the project"	p5	Intervention activities	IA-2
Moll-2018	CP	DOI: 10.1177/0706743718762100	DOI: 10.1177/0706743718762100	4	The purpose of this study was to compare and describe the active ingredients of 2 workplace mental health education programs for health care workers p.e34	"2 multisite hospitals in a mid-sized urban city in southern Ontario." (page 836)	Canada	NA	Large	NA	Healthcare	NA	"The ultimate goal of both training programs was to promote early intervention and support for health care employees who may be struggling with mental health issues." (page 839)			B&F	" it was difficult to commit to evening meetings over a 3-month period. On the other hand, some reported that they valued the time to reflect upon the information and apply it in their work life"	p.838	Intervention activities
Moll-2018	CP	DOI: 10.1177/0706743718762100	DOI: 10.1177/0706743718762100	4	The purpose of this study was to compare and describe the active ingredients of 2 workplace mental health education programs for health care workers p.e34	"2 multisite hospitals in a mid-sized urban city in southern Ontario." (page 836)	Canada	NA	Large	NA	Healthcare	NA	"The ultimate goal of both training programs was to promote early intervention and support for health care employees who may be struggling with mental health issues." (page 839)			B&F/neutral	" They felt that “refresher” sessions could provide an opportunity to “try out” different strategies and maintain their motivation to apply the principles in their day-to-day work"	p.838	Intervention activities	IA-2
Moll-2018	CP	DOI: 10.1177/0706743718762100	DOI: 10.1177/0706743718762100	4	The purpose of this study was to compare and describe the active ingredients of 2 workplace mental health education programs for health care workers p.e34	"2 multisite hospitals in a mid-sized urban city in southern Ontario." (page 836)	Canada	NA	Large	NA	Healthcare	NA	"The ultimate goal of both training programs was to promote early intervention and support for health care employees who may be struggling with mental health issues." (page 839)			Facilitator	"The Beyond Silence participants, in particular, had more opportunity for dialogue about workplace mental health issues, noting the value of exchanging ideas between front-line workers and managers"	p.838	Intervention activities	IA-2
Parsons-2021	CP	DOI: 10.3310/hta25120		3	"The objective was to assess the feasibility and acceptability of conducting a trial of the clinical effectiveness and cost-effectiveness of an early occupational health referral and case management intervention to facilitate the return to work of NHS staff on sick leave with any common mental health disorder (e.g. depression or anxiety)."p.xix	Six Occupational Health departments delivering services to different NHS trusts.	United Kingdom		Large	NA	Healthcare	NA	"improve RTW among NHS staff on sick leave with a CMD."p.22			Facilitator	"To develop the training and intervention, "a 1-day multidisciplinary stakeholder workshop was held with participation from key stakeholder groups. The group comprised two OH nurses and an OH matron delivering OH services in the NHS setting, an NHS HR representative, representatives from the NHS Health at Work Network and NHS Employers, a representative from a health-care union (UNISON, London, U…	p.22	Intervention activities
Parsons-2021	CP	DOI: 10.3310/hta25120		3	"The objective was to assess the feasibility and acceptability of conducting a trial of the clinical effectiveness and cost-effectiveness of an early occupational health referral and case management intervention to facilitate the return to work of NHS staff on sick leave with any common mental health disorder (e.g. depression or anxiety)."p.xix	Six Occupational Health departments delivering services to different NHS trusts.	United Kingdom		Large	NA	Healthcare	NA	"improve RTW among NHS staff on sick leave with a CMD."p.22			Facilitator	"Participation in the training workshop was also recognised as a valuable opportunity for them to build on their own professional skills and capabilities, and allowed the case managers to use their new knowledge and skills in other areas of clinical practice"	p.36	Intervention activities
Parsons-2021	CP	DOI: 10.3310/hta25120		3	"The objective was to assess the feasibility and acceptability of conducting a trial of the clinical effectiveness and cost-effectiveness of an early occupational health referral and case management intervention to facilitate the return to work of NHS staff on sick leave with any common mental health disorder (e.g. depression or anxiety)."p.xix	Six Occupational Health departments delivering services to different NHS trusts.	United Kingdom		Large	NA	Healthcare	NA	"improve RTW among NHS staff on sick leave with a CMD."p.22			B&F	"some case managers expressed concern that knowledge and skill development were likely to diminish if they were not used soon after training, and others felt that an opportunity for refresher training to underpin skills development would be practically beneficial and would help to prevent a decay in skills"	p.37	Intervention activities
Parsons-2021	CP	DOI: 10.3310/hta25120		3	"The objective was to assess the feasibility and acceptability of conducting a trial of the clinical effectiveness and cost-effectiveness of an early occupational health referral and case management intervention to facilitate the return to work of NHS staff on sick leave with any common mental health disorder (e.g. depression or anxiety)."p.xix	Six Occupational Health departments delivering services to different NHS trusts.	United Kingdom		Large	NA	Healthcare	NA	"improve RTW among NHS staff on sick leave with a CMD."p.22			Facilitator	"Effectively engaging sick-listed staff in a collaborative decision-making process when initiating discussion relating to the need for an OH referral was thought to be paramount because this helps create a safe and supportive relationship. Engaging staff in the decision-making process allows them jointly to identify current issues and concerns and to agree on what type of support is required from…	p.61	Intervention activities
Parsons-2021	CP	DOI: 10.3310/hta25120		3	"The objective was to assess the feasibility and acceptability of conducting a trial of the clinical effectiveness and cost-effectiveness of an early occupational health referral and case management intervention to facilitate the return to work of NHS staff on sick leave with any common mental health disorder (e.g. depression or anxiety)."p.xix	Six Occupational Health departments delivering services to different NHS trusts.	United Kingdom		Large	NA	Healthcare	NA	"improve RTW among NHS staff on sick leave with a CMD."p.22			Barrier	"in terms of accessibility, lack of time to actively engage in this resource and having to deal with unexpected technical difficulties were highlighted as potential barriers that would need to be overcome"	p.66	Intervention activities
Parsons-2021	CP	DOI: 10.3310/hta25120		3	"The objective was to assess the feasibility and acceptability of conducting a trial of the clinical effectiveness and cost-effectiveness of an early occupational health referral and case management intervention to facilitate the return to work of NHS staff on sick leave with any common mental health disorder (e.g. depression or anxiety)."p.xix	Six Occupational Health departments delivering services to different NHS trusts.	United Kingdom		Large	NA	Healthcare	NA	"improve RTW among NHS staff on sick leave with a CMD."p.22			Facilitator	"the participatory method of delivering the new case management intervention meant that staff appeared more motivated and engaged in their care"	p.66	Intervention activities
Parsons-2021	CP	DOI: 10.3310/hta25120		3	"The objective was to assess the feasibility and acceptability of conducting a trial of the clinical effectiveness and cost-effectiveness of an early occupational health referral and case management intervention to facilitate the return to work of NHS staff on sick leave with any common mental health disorder (e.g. depression or anxiety)."p.xix	Six Occupational Health departments delivering services to different NHS trusts.	United Kingdom		Large	NA	Healthcare	NA	"improve RTW among NHS staff on sick leave with a CMD."p.22			Facilitator	"case managers were encouraged to adopt a flexible approach when considering the timing, frequency and mode (in-person or via telephone) of follow-up review consultations"	p.66	Intervention activities
Parsons-2021	CP	DOI: 10.3310/hta25120		3	"The objective was to assess the feasibility and acceptability of conducting a trial of the clinical effectiveness and cost-effectiveness of an early occupational health referral and case management intervention to facilitate the return to work of NHS staff on sick leave with any common mental health disorder (e.g. depression or anxiety)."p.xix	Six Occupational Health departments delivering services to different NHS trusts.	United Kingdom		Large	NA	Healthcare	NA	"improve RTW among NHS staff on sick leave with a CMD."p.22			Facilitator	The aims of the [stakeholder intervention development] workshop were to…encourage understanding, buy-in, and ownership of theintervention for some of the staff who operated the system"	p.22	Intervention activities
Schneider-2019	CP	https://doi.org/10.1186/s12873-018-0218-x	https://doi.org/10.1186/s12873-018-0218-x	3	The aim of our study was to investigate the effects of ED work system factors on provider well-being and quality of ED care, using the SEIPS model as a theoretical framework. Second, we set out to evaluate the feasibility and effectiveness of a multi-professional organizational-level intervention with focus on both ED provider and patient outcomes. Third, we used mixed-methods interrupted time-se…	Emergency deparment in a tertiary referral hospital. The academic hospital provides major services and medical specialties for an administrative region of almost two million inhabitatnts. The ED serves adult patients with mean yearly visits of over 85,000. It is organised in three sections according to patient's chief complaints p.2	Germany	NA	Large	NA	Healthcare	NA	reducing compassion fatigue, and enhancing nurses' resilience, quantitative AA18:AC29paper aimed to evaluate if intervention was 'effective in building and maintaining resilience and decreasing levels of anxiety, stress, trait negative affect and compassion fatigue?' p. 611			Facilitator	participants identified adverse ED work conditions in a systematic process facilitated by moderators	p.4	Intervention activities
Schneider-2019	CP	https://doi.org/10.1186/s12873-018-0218-x	https://doi.org/10.1186/s12873-018-0218-x	3	The aim of our study was to investigate the effects of ED work system factors on provider well-being and quality of ED care, using the SEIPS model as a theoretical framework. Second, we set out to evaluate the feasibility and effectiveness of a multi-professional organizational-level intervention with focus on both ED provider and patient outcomes. Third, we used mixed-methods interrupted time-se…	Emergency deparment in a tertiary referral hospital. The academic hospital provides major services and medical specialties for an administrative region of almost two million inhabitatnts. The ED serves adult patients with mean yearly visits of over 85,000. It is organised in three sections according to patient's chief complaints p.2	Germany	NA	Large	NA	Healthcare	NA	reducing compassion fatigue, and enhancing nurses' resilience, quantitative AA18:AC29paper aimed to evaluate if intervention was 'effective in building and maintaining resilience and decreasing levels of anxiety, stress, trait negative affect and compassion fatigue?' p. 611			Facilitator	[there was] positive feedback of ED providers concerning the participatory approach and involvement of representatives from the worker’s council.	p.8	Intervention activities
Slatyer-2018	CP	https://doi.org/10.1007/s12671-017-0802-2	https://doi.org/10.1007/s12671-017-0802-2	3	report the findings from the second research question which gathered qualitative data to describe the experiences and views of nurses who participated in the MSCR program and their suggestions to inform further iterations p.611	a 610-bed australian tertiary hospital, which provides comprehensive emergency, medical, surgical, and critical care services', p.611, with approximately 5500 employees	Australia	NA	Large	NA	Healthcare	NA	reducing compassion fatigue, and enhancing nurses' resilience, quantitative			B&F/neutral	In regard to feasibility of the MSCR program in the longer term, there were a few suggested modifications that included shortening some sessions, including nurses of the same seniority in each group and adding opportunities for informal follow-up sessions.	p.613	Intervention activities
Slatyer-2018	CP	https://doi.org/10.1007/s12671-017-0802-2	https://doi.org/10.1007/s12671-017-0802-2	3	report the findings from the second research question which gathered qualitative data to describe the experiences and views of nurses who participated in the MSCR program and their suggestions to inform further iterations p.611	a 610-bed australian tertiary hospital, which provides comprehensive emergency, medical, surgical, and critical care services', p.611, with approximately 5500 employees	Australia	NA	Large	NA	Healthcare	NA	reducing compassion fatigue, and enhancing nurses' resilience, quantitative			B&F/neutral	The flexibility of the program allowed nurses to choose which skill might work best for them in specific situations. In particular, the strategy of three short breaths was the most fre_x0002_quently used as it was quick and unobtrusive and could be done in any setting. None of the nurses believed that meditation was a skill that they could use at work, but several did indicate they might pursue t…	p.614	Intervention activities
Slatyer-2018	CP	https://doi.org/10.1007/s12671-017-0802-2	https://doi.org/10.1007/s12671-017-0802-2	3	report the findings from the second research question which gathered qualitative data to describe the experiences and views of nurses who participated in the MSCR program and their suggestions to inform further iterations p.611	a 610-bed australian tertiary hospital, which provides comprehensive emergency, medical, surgical, and critical care services', p.611, with approximately 5500 employees	Australia	NA	Large	NA	Healthcare	NA	reducing compassion fatigue, and enhancing nurses' resilience, quantitative			Facilitator	The flexibility of the program allowed nurses to choose which skill might work best for them in specific situations.	p.614	Intervention activities
Slatyer-2018	CP	https://doi.org/10.1007/s12671-017-0802-2	https://doi.org/10.1007/s12671-017-0802-2	3	report the findings from the second research question which gathered qualitative data to describe the experiences and views of nurses who participated in the MSCR program and their suggestions to inform further iterations p.611	a 610-bed australian tertiary hospital, which provides comprehensive emergency, medical, surgical, and critical care services', p.611, with approximately 5500 employees	Australia	NA	Large	NA	Healthcare	NA	reducing compassion fatigue, and enhancing nurses' resilience, quantitative			Facilitator	It was evident that the choice of strategies that could be applied at work or at home contributed to the perceived feasibility of the program.	p.614	Intervention activities
Arapovic-Johansson-2020	CP	https://doi.org/10.3390/ijerph17197285	https://doi.org/10.3390/ijerph17197285	5	The aims of this process evaluation are: (A) To explore the implementation of an organizational intervention, ProMES, as a stresspreventive intervention at a Swedish primary health care (i.e., recruitment, reach, dose). (B) To assess the extent to which the intervention components were implemented in accordance with the original guidelines (fidelity and adaptations); 2. To examine the influence o…	Swedish primary health care	Sweden	NA	Large	NA	Healthcare	Large primary health care division of a swedish county council	prevent stress', p.2 and ProMES is a participatory organizational-level intervention primarily developed to increase productivity by enhancing motivation. However, it is based on research into motivation, feedback, goal setting, participation, role conflicts, and team-efficacy, and compatible with both job-demand control and effort-reward imbalance models of work-related stress.			Facilitator	90% of respondents agreed or strongly agreed that ProMES clarifies what is important and provides an opportunity for improvement.	p.11	Mental models
Arapovic-Johansson-2020	CP	https://doi.org/10.3390/ijerph17197285	https://doi.org/10.3390/ijerph17197285	5	The aims of this process evaluation are: (A) To explore the implementation of an organizational intervention, ProMES, as a stresspreventive intervention at a Swedish primary health care (i.e., recruitment, reach, dose). (B) To assess the extent to which the intervention components were implemented in accordance with the original guidelines (fidelity and adaptations); 2. To examine the influence o…	Swedish primary health care	Sweden	NA	Large	NA	Healthcare	Large primary health care division of a swedish county council	prevent stress', p.2 and ProMES is a participatory organizational-level intervention primarily developed to increase productivity by enhancing motivation. However, it is based on research into motivation, feedback, goal setting, participation, role conflicts, and team-efficacy, and compatible with both job-demand control and effort-reward imbalance models of work-related stress.			Facilitator	78% agreed that ProMES increases employee participation in decision-making	p.11	Mental models
Arapovic-Johansson-2020	CP	https://doi.org/10.3390/ijerph17197285	https://doi.org/10.3390/ijerph17197285	5	The aims of this process evaluation are: (A) To explore the implementation of an organizational intervention, ProMES, as a stresspreventive intervention at a Swedish primary health care (i.e., recruitment, reach, dose). (B) To assess the extent to which the intervention components were implemented in accordance with the original guidelines (fidelity and adaptations); 2. To examine the influence o…	Swedish primary health care	Sweden	NA	Large	NA	Healthcare	Large primary health care division of a swedish county council	prevent stress', p.2 and ProMES is a participatory organizational-level intervention primarily developed to increase productivity by enhancing motivation. However, it is based on research into motivation, feedback, goal setting, participation, role conflicts, and team-efficacy, and compatible with both job-demand control and effort-reward imbalance models of work-related stress.			Facilitator	74% agreed that it gives employees more control.	p.11	Mental models
Arapovic-Johansson-2020	CP	https://doi.org/10.3390/ijerph17197285	https://doi.org/10.3390/ijerph17197285	5	The aims of this process evaluation are: (A) To explore the implementation of an organizational intervention, ProMES, as a stresspreventive intervention at a Swedish primary health care (i.e., recruitment, reach, dose). (B) To assess the extent to which the intervention components were implemented in accordance with the original guidelines (fidelity and adaptations); 2. To examine the influence o…	Swedish primary health care	Sweden	NA	Large	NA	Healthcare	Large primary health care division of a swedish county council	prevent stress', p.2 and ProMES is a participatory organizational-level intervention primarily developed to increase productivity by enhancing motivation. However, it is based on research into motivation, feedback, goal setting, participation, role conflicts, and team-efficacy, and compatible with both job-demand control and effort-reward imbalance models of work-related stress.			Facilitator	Fifty-six percent wanted to continue working with ProMES, and 66% reported that ProMES is good for reducing work-related stress.	p.11	Mental models
Arapovic-Johansson-2020	CP	https://doi.org/10.3390/ijerph17197285	https://doi.org/10.3390/ijerph17197285	5	The aims of this process evaluation are: (A) To explore the implementation of an organizational intervention, ProMES, as a stresspreventive intervention at a Swedish primary health care (i.e., recruitment, reach, dose). (B) To assess the extent to which the intervention components were implemented in accordance with the original guidelines (fidelity and adaptations); 2. To examine the influence o…	Swedish primary health care	Sweden	NA	Large	NA	Healthcare	Large primary health care division of a swedish county council	prevent stress', p.2 and ProMES is a participatory organizational-level intervention primarily developed to increase productivity by enhancing motivation. However, it is based on research into motivation, feedback, goal setting, participation, role conflicts, and team-efficacy, and compatible with both job-demand control and effort-reward imbalance models of work-related stress.			Barrier	Some understood that working with ProMES was not meant to be a time-limited process but a sustainable part of their working process, while others requested an end date.	p.12-13	Mental models
Arapovic-Johansson-2020	CP	https://doi.org/10.3390/ijerph17197285	https://doi.org/10.3390/ijerph17197285	5	The aims of this process evaluation are: (A) To explore the implementation of an organizational intervention, ProMES, as a stresspreventive intervention at a Swedish primary health care (i.e., recruitment, reach, dose). (B) To assess the extent to which the intervention components were implemented in accordance with the original guidelines (fidelity and adaptations); 2. To examine the influence o…	Swedish primary health care	Sweden	NA	Large	NA	Healthcare	Large primary health care division of a swedish county council	prevent stress', p.2 and ProMES is a participatory organizational-level intervention primarily developed to increase productivity by enhancing motivation. However, it is based on research into motivation, feedback, goal setting, participation, role conflicts, and team-efficacy, and compatible with both job-demand control and effort-reward imbalance models of work-related stress.			B&F/neutral	noticing progress boosted their willingness to continue. After a while, however, when they noticed that the results were similar from week to week, some felt they had lost the impetus to give regular feedback.	p.13	Mental models
Aust-2010	CP	10.1177/1403494809354362		3	To investigate if worklace interventions resulted in changes in the psychosocial work environment.	Large Hospital	Denmark		Large		Healthcare	NA	Psychosocial work environment'			Barrier	Working groups stopped shortly after kick-off day because employees felt meetings were not relevant.'	p.111, Table 2	Mental models
Aust-2010	CP	10.1177/1403494809354362		3	To investigate if worklace interventions resulted in changes in the psychosocial work environment.	Large Hospital	Denmark		Large		Healthcare	NA	Psychosocial work environment'			Barrier	…the consultants said that, in their view, the intervention focused too much on the involvement of employees and not enough on the important role of the unit and of the department leaders. They argued that hospital employees do not have time to organize and conduct group meetings.'	p.112	Mental models
Byron-2015	CP	DOI 10.1007/s12671-014-0330-2		4	to evaluate stakeholders’ perceptions of organizational factors affecting implementation of an adapted version of Mindfulness-Based Stress Reduction (MBSR) for staff on adolescent mental health units	Adolescent mental health inpatient unit in a large state hosptial	United States		Large		Healthcare	NA	reduce burnout and stress, improve workplace satisfaction and morale			Facilitator	"Past experience with mindfulness was viewed as positively influencing attitudes toward the initiative and thus facilitating implementation." Examples of previous experience:"Two of the directors responsible for planning the initiative had previous personal and professional experience with mind_x0002_fulness." AND "Participants noted encountering mindfulness academically in undergraduate, nursing…	p.865	Mental models
Byron-2015	CP	DOI 10.1007/s12671-014-0330-2		4	to evaluate stakeholders’ perceptions of organizational factors affecting implementation of an adapted version of Mindfulness-Based Stress Reduction (MBSR) for staff on adolescent mental health units	Adolescent mental health inpatient unit in a large state hosptial	United States		Large		Healthcare	NA	reduce burnout and stress, improve workplace satisfaction and morale			Facilitator	"Some perceived attendance as a “personal responsibility” and were self_x0002_driven to attend. We interpreted these quotes as an alignment between informal personal values and organizational values. Others reported that it was really the “exposure” to mindfulness that assured attendance"	p.866	Mental models
Günüsen-2009	CP	https://www.ncbi.nlm.nih.gov/pubmed/19646174		4	"To investigate the perspectives of nurses on burnout and the barriers and facilitators affecting attendance at a burnout reduction programme offered in their institution."p. 237	"University Hospital in Izmir, Turkey"p. 238	Turkey		Large		Healthcare	NA	"to reduce burnout"p. 238			Barrier	"The nurses gave many examples of working conditions that made attendance difficult or impossible...inappropriate working hours, difficulty in attending the intervention during work hours, lack of support from the administration and from colleagues and lack of trust in the administration."	p. 239	Mental models
Günüsen-2009	CP	https://www.ncbi.nlm.nih.gov/pubmed/19646174		4	"To investigate the perspectives of nurses on burnout and the barriers and facilitators affecting attendance at a burnout reduction programme offered in their institution."p. 237	"University Hospital in Izmir, Turkey"p. 238	Turkey		Large		Healthcare	NA	"to reduce burnout"p. 238			Barrier	"Three nurses commented that those who were unable to cope with stress attended this intervention and that they were unwill_x0002_ing to go since they did not want to be stigmatized."	p.240	Mental models
Günüsen-2009	CP	https://www.ncbi.nlm.nih.gov/pubmed/19646174		4	"To investigate the perspectives of nurses on burnout and the barriers and facilitators affecting attendance at a burnout reduction programme offered in their institution."p. 237	"University Hospital in Izmir, Turkey"p. 238	Turkey		Large		Healthcare	NA	"to reduce burnout"p. 238			Barrier	"Commonly stated was the belief that burnout was due to staffing and workload and had no personal component" AND "We don’t need such interventions. Actually, if the number of staff is increased, we may not have any problems. (Nurse 9, dropout)"	p.240	Mental models
Günüsen-2009	CP	https://www.ncbi.nlm.nih.gov/pubmed/19646174		4	"To investigate the perspectives of nurses on burnout and the barriers and facilitators affecting attendance at a burnout reduction programme offered in their institution."p. 237	"University Hospital in Izmir, Turkey"p. 238	Turkey		Large		Healthcare	NA	"to reduce burnout"p. 238			Barrier	"One nurse noted that colleagues who thought they were subjects of a study may not have participated in the study"	p.240	Mental models
Günüsen-2009	CP	https://www.ncbi.nlm.nih.gov/pubmed/19646174		4	"To investigate the perspectives of nurses on burnout and the barriers and facilitators affecting attendance at a burnout reduction programme offered in their institution."p. 237	"University Hospital in Izmir, Turkey"p. 238	Turkey		Large		Healthcare	NA	"to reduce burnout"p. 238			Barrier	"One nurse noted that colleagues who thought they were subjects of a study may not have participated in the study"	p.240	Mental models
Günüsen-2009	CP	https://www.ncbi.nlm.nih.gov/pubmed/19646174		4	"To investigate the perspectives of nurses on burnout and the barriers and facilitators affecting attendance at a burnout reduction programme offered in their institution."p. 237	"University Hospital in Izmir, Turkey"p. 238	Turkey		Large		Healthcare	NA	"to reduce burnout"p. 238			Barrier	"Since the past trainings were monotonous and repetitions of the same things, we thought that this would not make any contributions. (Nurse 4, attended)"	p.240	Mental models
Günüsen-2009	CP	https://www.ncbi.nlm.nih.gov/pubmed/19646174		4	"To investigate the perspectives of nurses on burnout and the barriers and facilitators affecting attendance at a burnout reduction programme offered in their institution."p. 237	"University Hospital in Izmir, Turkey"p. 238	Turkey		Large		Healthcare	NA	"to reduce burnout"p. 238			B&F	"The nurses attending the intervention commented that they were also preju_x0002_diced at the beginning, but when they continued to attend the intervention, their prejudices disappeared and they expected the intervention to contribute to their individual development" AND "Since the past trainings were monotonous and repetitions of the same things, we thought that this would not make any contribut…	p.240	Mental models
Havermans-2018	CP	DOI: 10.1097/JOM.0000000000001402		3	"The objective was to evaluate the process and feasibility of a digital platform-based implementation strategy aimed at work stress prevention."p. 484	30 teams from a large Dutch healthcare organisation	Netherlands		Large	NA	Healthcare	NA	"stress prevention at the primary level (prevention of incidence of stress) and the secondary level (amelioration of stress)."p.e485			Barrier	"there was resistance to the strategy. On the one hand, there was a lack of awareness and readiness for change in team members. On the other hand, team members resisted the strategy because they felt they had not been involved in the decision-making process of participation in the strategy, and because they were afraid of detrimental conse_x0002_quences (such as being reprimanded for speaking up)…	p.e488	Mental models
Havermans-2018	CP	DOI: 10.1097/JOM.0000000000001402		3	"The objective was to evaluate the process and feasibility of a digital platform-based implementation strategy aimed at work stress prevention."p. 484	30 teams from a large Dutch healthcare organisation	Netherlands		Large	NA	Healthcare	NA	"stress prevention at the primary level (prevention of incidence of stress) and the secondary level (amelioration of stress)."p.e485			Barrier	"Some DPPs indicated that they felt that they had been appointed by the team coaches, and that they had had no choice in the matter. Moreover, at the meeting for DPPs (attended by four DPPs) that took place after the 6-month follow-up, DPPs indicated that they had little time and resources for strategy deployment, and that spending time using the strategy would interfere with more primary tasks (…	p.e488	Mental models
Havermans-2018	CP	DOI: 10.1097/JOM.0000000000001402		3	"The objective was to evaluate the process and feasibility of a digital platform-based implementation strategy aimed at work stress prevention."p. 484	30 teams from a large Dutch healthcare organisation	Netherlands		Large	NA	Healthcare	NA	"stress prevention at the primary level (prevention of incidence of stress) and the secondary level (amelioration of stress)."p.e485			B&F	"On a scale that ranged from 1 (‘‘not at all’’) to 10 (‘‘very much’’), team members scored highest on the extent to which they were willing to deal with work stress in their team (ie, readiness for change; M ¼ 7.8; SD ¼ 1.8) and lowest on general satisfaction with the strategy (M ¼ 5.8; SD ¼ 1.5)."	p.e488	Mental models
Lehto-2018	CP	DOI 10.1188/18.ONF.380-388		3	"This study aimed to evaluate perceived benefits, challenges, and recommendations following participation in a workplace mobile application– and email-based meditation research program. "p.380	"Palliative or hospice care"p.383 hospital	United States	NA	Large	NA	Healthcare	NA	"address work stressors"p. 382			Facilitator	"Access to the program was identified as an additional resource that the partici_x0002_pants could use that carried benefits into other aspects of enhancing self-care."	p.384	Mental models
Lehto-2018	CP	DOI 10.1188/18.ONF.380-388		3	"This study aimed to evaluate perceived benefits, challenges, and recommendations following participation in a workplace mobile application– and email-based meditation research program. "p.380	"Palliative or hospice care"p.383 hospital	United States	NA	Large	NA	Healthcare	NA	"address work stressors"p. 382			Facilitator	"Some participants recalled using the apps on a regularly scheduled basis, and others used the apps on challenging days to manage perceived stress."	p.384	Mental models
Moll-2018	CP	DOI: 10.1177/0706743718762100	DOI: 10.1177/0706743718762100	4	The purpose of this study was to compare and describe the active ingredients of 2 workplace mental health education programs for health care workers p.e34	"2 multisite hospitals in a mid-sized urban city in southern Ontario." (page 836)	Canada	NA	Large	NA	Healthcare	NA	"The ultimate goal of both training programs was to promote early intervention and support for health care employees who may be struggling with mental health issues." (page 839)			Barrier	"one male survey respondent noted, “For the introverts, [it was] a little too much required participation.”"	p.838	Mental models	MM-2
Moll-2018	CP	DOI: 10.1177/0706743718762100	DOI: 10.1177/0706743718762100	4	The purpose of this study was to compare and describe the active ingredients of 2 workplace mental health education programs for health care workers p.e34	"2 multisite hospitals in a mid-sized urban city in southern Ontario." (page 836)	Canada	NA	Large	NA	Healthcare	NA	"The ultimate goal of both training programs was to promote early intervention and support for health care employees who may be struggling with mental health issues." (page 839)			Facilitator	" One of the managers indi_x0002_cated that it was valuable to hear the viewpoint of front-line staff as well as the union/nonunion points of view. In addi_x0002_tion, front-line workers found it valuable to hear the perspec_x0002_tive of managers"	p.838	Mental models
Moll-2018	CP	DOI: 10.1177/0706743718762100	DOI: 10.1177/0706743718762100	4	The purpose of this study was to compare and describe the active ingredients of 2 workplace mental health education programs for health care workers p.e34	"2 multisite hospitals in a mid-sized urban city in southern Ontario." (page 836)	Canada	NA	Large	NA	Healthcare	NA	"The ultimate goal of both training programs was to promote early intervention and support for health care employees who may be struggling with mental health issues." (page 839)			Facilitator	"One notable difference was that the Beyond Silence participants talked about the significant impact of leaders who were able to share their personal experiences in an honest and authentic way. They noted the leaders’ ability to use these personal experiences to create an open dialogue about mental health issues in a sup_x0002_portive, nonjudgmental way and that their advice had more impact since…	p.838	Mental models	MM-3
Moll-2018	CP	DOI: 10.1177/0706743718762100	DOI: 10.1177/0706743718762100	4	The purpose of this study was to compare and describe the active ingredients of 2 workplace mental health education programs for health care workers p.e34	"2 multisite hospitals in a mid-sized urban city in southern Ontario." (page 836)	Canada	NA	Large	NA	Healthcare	NA	"The ultimate goal of both training programs was to promote early intervention and support for health care employees who may be struggling with mental health issues." (page 839)			Barrier	"several MHFA participants suggested that the program could be enriched by including leaders or speakers with personal experiences, noting it “makes a difference to have some personal knowledge ... ‘cause then you’re more passionate about it.”"	p.838	Mental models	MM-3
Moll-2018	CP	DOI: 10.1177/0706743718762100	DOI: 10.1177/0706743718762100	4	The purpose of this study was to compare and describe the active ingredients of 2 workplace mental health education programs for health care workers p.e34	"2 multisite hospitals in a mid-sized urban city in southern Ontario." (page 836)	Canada	NA	Large	NA	Healthcare	NA	"The ultimate goal of both training programs was to promote early intervention and support for health care employees who may be struggling with mental health issues." (page 839)			Barrier	"Some liked the structure of reviewing each type of illness or “disease process”; others, particularly those with a clinical background, indicated that the information was a “refresher” about various mental health conditions. A few clinicians complained that the information was too basic with limited opportunity for new learning."	p.838	Mental models	MM-3
Moll-2018	CP	DOI: 10.1177/0706743718762100	DOI: 10.1177/0706743718762100	4	The purpose of this study was to compare and describe the active ingredients of 2 workplace mental health education programs for health care workers p.e34	"2 multisite hospitals in a mid-sized urban city in southern Ontario." (page 836)	Canada	NA	Large	NA	Healthcare	NA	"The ultimate goal of both training programs was to promote early intervention and support for health care employees who may be struggling with mental health issues." (page 839)			B&F/neutral	"Another consistent comment from the MHFA participants was that they would like more examples and case scenarios that were relevant to their work_x0002_place"	p.838	Mental models	MM-2	MM-3
Moll-2018	CP	DOI: 10.1177/0706743718762100	DOI: 10.1177/0706743718762100	4	The purpose of this study was to compare and describe the active ingredients of 2 workplace mental health education programs for health care workers p.e34	"2 multisite hospitals in a mid-sized urban city in southern Ontario." (page 836)	Canada	NA	Large	NA	Healthcare	NA	"The ultimate goal of both training programs was to promote early intervention and support for health care employees who may be struggling with mental health issues." (page 839)			Facilitator	"The personal stories reportedly increased their insight into what colleagues may be experiencing and also helped to combat the stigma associated with the condition. This process challenged their preconceived ideas about mental illness and had a lasting emotional impact on them"	p.838	Mental models	MM-3
Parsons-2021	CP	DOI: 10.3310/hta25120		3	"The objective was to assess the feasibility and acceptability of conducting a trial of the clinical effectiveness and cost-effectiveness of an early occupational health referral and case management intervention to facilitate the return to work of NHS staff on sick leave with any common mental health disorder (e.g. depression or anxiety)."p.xix	Six Occupational Health departments delivering services to different NHS trusts.	United Kingdom		Large	NA	Healthcare	NA	"improve RTW among NHS staff on sick leave with a CMD."p.22			B&F	"Prior clinical experience working in OH was considered a valuable quality to support case managers in taking on the new role. Those without significant OH clinical experience to draw on were therefore considered less likely to feel confident in facilitating discussions with clients in terms of problem-solving and action-planning."	p.36	Mental models
Parsons-2021	CP	DOI: 10.3310/hta25120		3	"The objective was to assess the feasibility and acceptability of conducting a trial of the clinical effectiveness and cost-effectiveness of an early occupational health referral and case management intervention to facilitate the return to work of NHS staff on sick leave with any common mental health disorder (e.g. depression or anxiety)."p.xix	Six Occupational Health departments delivering services to different NHS trusts.	United Kingdom		Large	NA	Healthcare	NA	"improve RTW among NHS staff on sick leave with a CMD."p.22			Facilitator	"assessment of CMDs and the suicide risk assessment components of the training were positively received and provided case managers with a useful opportunity to enhance their existing clinical knowledge and skills in this area or, for more novice OH case managers, acquire important foundation knowledge and new practical skills that they could then use when delivering the case management interventi…	p.37	Mental models
Parsons-2021	CP	DOI: 10.3310/hta25120		3	"The objective was to assess the feasibility and acceptability of conducting a trial of the clinical effectiveness and cost-effectiveness of an early occupational health referral and case management intervention to facilitate the return to work of NHS staff on sick leave with any common mental health disorder (e.g. depression or anxiety)."p.xix	Six Occupational Health departments delivering services to different NHS trusts.	United Kingdom		Large	NA	Healthcare	NA	"improve RTW among NHS staff on sick leave with a CMD."p.22			Facilitator	" roleplay exercise was considered by some case managers to be a useful component in which to practice MI techniques during training; however, some felt that more time should be given for experiential learning so that new skills and techniques could be rehearsed in different scenarios"	p.37	Mental models
Parsons-2021	CP	DOI: 10.3310/hta25120		3	"The objective was to assess the feasibility and acceptability of conducting a trial of the clinical effectiveness and cost-effectiveness of an early occupational health referral and case management intervention to facilitate the return to work of NHS staff on sick leave with any common mental health disorder (e.g. depression or anxiety)."p.xix	Six Occupational Health departments delivering services to different NHS trusts.	United Kingdom		Large	NA	Healthcare	NA	"improve RTW among NHS staff on sick leave with a CMD."p.22			Barrier	"A lack of recognition of the value and benefits of health research in general"	p.60	Mental models
Parsons-2021	CP	DOI: 10.3310/hta25120		3	"The objective was to assess the feasibility and acceptability of conducting a trial of the clinical effectiveness and cost-effectiveness of an early occupational health referral and case management intervention to facilitate the return to work of NHS staff on sick leave with any common mental health disorder (e.g. depression or anxiety)."p.xix	Six Occupational Health departments delivering services to different NHS trusts.	United Kingdom		Large	NA	Healthcare	NA	"improve RTW among NHS staff on sick leave with a CMD."p.22			Facilitator	"Engaging staff in the decision-making process allows them jointly to identify current issues and concerns and to agree on what type of support is required from OH"	p.61	Mental models
Parsons-2021	CP	DOI: 10.3310/hta25120		3	"The objective was to assess the feasibility and acceptability of conducting a trial of the clinical effectiveness and cost-effectiveness of an early occupational health referral and case management intervention to facilitate the return to work of NHS staff on sick leave with any common mental health disorder (e.g. depression or anxiety)."p.xix	Six Occupational Health departments delivering services to different NHS trusts.	United Kingdom		Large	NA	Healthcare	NA	"improve RTW among NHS staff on sick leave with a CMD."p.22			Facilitator	", decisions to involve OH were motivated by a desire to seek more specialist, work-focused advice and support, or when staff were keen to RTW earlier than planned"	p.61	Mental models
Parsons-2021	CP	DOI: 10.3310/hta25120		3	"The objective was to assess the feasibility and acceptability of conducting a trial of the clinical effectiveness and cost-effectiveness of an early occupational health referral and case management intervention to facilitate the return to work of NHS staff on sick leave with any common mental health disorder (e.g. depression or anxiety)."p.xix	Six Occupational Health departments delivering services to different NHS trusts.	United Kingdom		Large	NA	Healthcare	NA	"improve RTW among NHS staff on sick leave with a CMD."p.22			Barrier	"A lack of recognition of the value and benefits of health research in general... (at least OH research) at an organisational level, were considered noteworthy barriers to the effective delivery of health research in the NHS environment."	p.60	Mental models
Parsons-2021	CP	DOI: 10.3310/hta25120		3	"The objective was to assess the feasibility and acceptability of conducting a trial of the clinical effectiveness and cost-effectiveness of an early occupational health referral and case management intervention to facilitate the return to work of NHS staff on sick leave with any common mental health disorder (e.g. depression or anxiety)."p.xix	Six Occupational Health departments delivering services to different NHS trusts.	United Kingdom		Large	NA	Healthcare	NA	"improve RTW among NHS staff on sick leave with a CMD."p.22			Facilitator	"decisions to involve OH were motivated by a desire to seek more specialist, work-focused advice and support, or when staff were keen to RTW earlier than planned"	p.61	Mental models
Parsons-2021	CP	DOI: 10.3310/hta25120		3	"The objective was to assess the feasibility and acceptability of conducting a trial of the clinical effectiveness and cost-effectiveness of an early occupational health referral and case management intervention to facilitate the return to work of NHS staff on sick leave with any common mental health disorder (e.g. depression or anxiety)."p.xix	Six Occupational Health departments delivering services to different NHS trusts.	United Kingdom		Large	NA	Healthcare	NA	"improve RTW among NHS staff on sick leave with a CMD."p.22			Facilitator	"Other factors influencing decisions to initiate an OH referral were when staff who had pre-existing or recurring CMDs that were thought to be affecting their capacity to perform their job role, or when previous attempts had been made to devise and implement an effective RTW plan at a local level"	p.61	Mental models
Parsons-2021	CP	DOI: 10.3310/hta25120		3	"The objective was to assess the feasibility and acceptability of conducting a trial of the clinical effectiveness and cost-effectiveness of an early occupational health referral and case management intervention to facilitate the return to work of NHS staff on sick leave with any common mental health disorder (e.g. depression or anxiety)."p.xix	Six Occupational Health departments delivering services to different NHS trusts.	United Kingdom		Large	NA	Healthcare	NA	"improve RTW among NHS staff on sick leave with a CMD."p.22			B&F	" it was deemed more appropriate to delay or to coincide the OH referral with an employee’s imminent RTW journey, whereas others considered the engagement of OH to be more appropriate as the duration of sickness absence progresses and so did not consider it necessary to refer too early in the sickness absence period"	p.61	Mental models
Parsons-2021	CP	DOI: 10.3310/hta25120		3	"The objective was to assess the feasibility and acceptability of conducting a trial of the clinical effectiveness and cost-effectiveness of an early occupational health referral and case management intervention to facilitate the return to work of NHS staff on sick leave with any common mental health disorder (e.g. depression or anxiety)."p.xix	Six Occupational Health departments delivering services to different NHS trusts.	United Kingdom		Large	NA	Healthcare	NA	"improve RTW among NHS staff on sick leave with a CMD."p.22			Facilitator	"some referrals were found to be more proactive in nature and motivated by a desire to intervene at the earliest opportunity, ensuring that support was in place in a timely manner"	p.63	Mental models
Parsons-2021	CP	DOI: 10.3310/hta25120		3	"The objective was to assess the feasibility and acceptability of conducting a trial of the clinical effectiveness and cost-effectiveness of an early occupational health referral and case management intervention to facilitate the return to work of NHS staff on sick leave with any common mental health disorder (e.g. depression or anxiety)."p.xix	Six Occupational Health departments delivering services to different NHS trusts.	United Kingdom		Large	NA	Healthcare	NA	"improve RTW among NHS staff on sick leave with a CMD."p.22			Barrier	"some focus group participants at this ambulance trust questioned the relevance of the research to their organisation because they have this proactive system of staff sickness management (albeit not modelled on a case management approach) already in place"	p.64	Mental models
Parsons-2021	CP	DOI: 10.3310/hta25120		3	"The objective was to assess the feasibility and acceptability of conducting a trial of the clinical effectiveness and cost-effectiveness of an early occupational health referral and case management intervention to facilitate the return to work of NHS staff on sick leave with any common mental health disorder (e.g. depression or anxiety)."p.xix	Six Occupational Health departments delivering services to different NHS trusts.	United Kingdom		Large	NA	Healthcare	NA	"improve RTW among NHS staff on sick leave with a CMD."p.22			Facilitator	"For some of the study participants, the case management intervention provided them with a valuable opportunity to discuss and work on issues and concerns in a supportive environment, and, as a result, this was considered a fundamentally positive aspect of their experience of taking part in the study"	p.65	Mental models
Parsons-2021	CP	DOI: 10.3310/hta25120		3	"The objective was to assess the feasibility and acceptability of conducting a trial of the clinical effectiveness and cost-effectiveness of an early occupational health referral and case management intervention to facilitate the return to work of NHS staff on sick leave with any common mental health disorder (e.g. depression or anxiety)."p.xix	Six Occupational Health departments delivering services to different NHS trusts.	United Kingdom		Large	NA	Healthcare	NA	"improve RTW among NHS staff on sick leave with a CMD."p.22			Facilitator	"Several study participants felt that the professional experience of OH case managers was a particularly useful attribute because this allowed case managers to draw on their knowledge base and NHS experience when facilitating discussions on problem identification and problem-solving"	p.65	Mental models
Parsons-2021	CP	DOI: 10.3310/hta25120		3	"The objective was to assess the feasibility and acceptability of conducting a trial of the clinical effectiveness and cost-effectiveness of an early occupational health referral and case management intervention to facilitate the return to work of NHS staff on sick leave with any common mental health disorder (e.g. depression or anxiety)."p.xix	Six Occupational Health departments delivering services to different NHS trusts.	United Kingdom		Large	NA	Healthcare	NA	"improve RTW among NHS staff on sick leave with a CMD."p.22			Facilitator	" longer consultation times with OH case managers were recognised as particularly valuable because they provided a safe space in which to discuss problems and deliberate on workable solutions"	p.65	Mental models
Parsons-2021	CP	DOI: 10.3310/hta25120		3	"The objective was to assess the feasibility and acceptability of conducting a trial of the clinical effectiveness and cost-effectiveness of an early occupational health referral and case management intervention to facilitate the return to work of NHS staff on sick leave with any common mental health disorder (e.g. depression or anxiety)."p.xix	Six Occupational Health departments delivering services to different NHS trusts.	United Kingdom		Large	NA	Healthcare	NA	"improve RTW among NHS staff on sick leave with a CMD."p.22			Barrier	"Several case managers, however, not only considered the problem-solving and action planning component difficult to master but also felt that it was not particularly helpful when guiding staff in discussion of issues"	p.66	Mental models
Parsons-2021	CP	DOI: 10.3310/hta25120		3	"The objective was to assess the feasibility and acceptability of conducting a trial of the clinical effectiveness and cost-effectiveness of an early occupational health referral and case management intervention to facilitate the return to work of NHS staff on sick leave with any common mental health disorder (e.g. depression or anxiety)."p.xix	Six Occupational Health departments delivering services to different NHS trusts.	United Kingdom		Large	NA	Healthcare	NA	"improve RTW among NHS staff on sick leave with a CMD."p.22			Barrier	"one case manager questioned the usefulness of this action planning and problem-solving approach if participants lacked sufficient assertiveness qualities or even insight into their situation"	p.66	Mental models
Schneider-2019	CP	https://doi.org/10.1186/s12873-018-0218-x	https://doi.org/10.1186/s12873-018-0218-x	3	The aim of our study was to investigate the effects of ED work system factors on provider well-being and quality of ED care, using the SEIPS model as a theoretical framework. Second, we set out to evaluate the feasibility and effectiveness of a multi-professional organizational-level intervention with focus on both ED provider and patient outcomes. Third, we used mixed-methods interrupted time-se…	Emergency deparment in a tertiary referral hospital. The academic hospital provides major services and medical specialties for an administrative region of almost two million inhabitatnts. The ED serves adult patients with mean yearly visits of over 85,000. It is organised in three sections according to patient's chief complaints p.2	Germany	NA	Large	NA	Healthcare	NA	reducing compassion fatigue, and enhancing nurses' resilience, quantitative AA18:AC29paper aimed to evaluate if intervention was 'effective in building and maintaining resilience and decreasing levels of anxiety, stress, trait negative affect and compassion fatigue?' p. 611			B&F/neutral	Participants indicated high satisfaction with meeting outputs (mean, M = 4.2; standard deviation, SD = 1.0), meeting atmosphere (M = 4.7, SD = 0.5), and op_x0002_portunities to actively develop solutions for work prob_x0002_lems (M = 4.1, SD = 0.7). Participants also reported high motivation to improve work conditions (M = 4.0, SD = 1.0). However, developed measures were deemed only partially rea…	p.8	Mental models
Schneider-2019	CP	https://doi.org/10.1186/s12873-018-0218-x	https://doi.org/10.1186/s12873-018-0218-x	3	The aim of our study was to investigate the effects of ED work system factors on provider well-being and quality of ED care, using the SEIPS model as a theoretical framework. Second, we set out to evaluate the feasibility and effectiveness of a multi-professional organizational-level intervention with focus on both ED provider and patient outcomes. Third, we used mixed-methods interrupted time-se…	Emergency deparment in a tertiary referral hospital. The academic hospital provides major services and medical specialties for an administrative region of almost two million inhabitatnts. The ED serves adult patients with mean yearly visits of over 85,000. It is organised in three sections according to patient's chief complaints p.2	Germany	NA	Large	NA	Healthcare	NA	reducing compassion fatigue, and enhancing nurses' resilience, quantitative AA18:AC29paper aimed to evaluate if intervention was 'effective in building and maintaining resilience and decreasing levels of anxiety, stress, trait negative affect and compassion fatigue?' p. 611			B&F/neutral	Two interviewees explicitly mentioned the intervention’s potential to improve ED work conditions. However, only two respondents expressed motivation to actively engage in improvement activities.	p.8	Mental models
Schneider-2019	CP	https://doi.org/10.1186/s12873-018-0218-x	https://doi.org/10.1186/s12873-018-0218-x	3	The aim of our study was to investigate the effects of ED work system factors on provider well-being and quality of ED care, using the SEIPS model as a theoretical framework. Second, we set out to evaluate the feasibility and effectiveness of a multi-professional organizational-level intervention with focus on both ED provider and patient outcomes. Third, we used mixed-methods interrupted time-se…	Emergency deparment in a tertiary referral hospital. The academic hospital provides major services and medical specialties for an administrative region of almost two million inhabitatnts. The ED serves adult patients with mean yearly visits of over 85,000. It is organised in three sections according to patient's chief complaints p.2	Germany	NA	Large	NA	Healthcare	NA	reducing compassion fatigue, and enhancing nurses' resilience, quantitative AA18:AC29paper aimed to evaluate if intervention was 'effective in building and maintaining resilience and decreasing levels of anxiety, stress, trait negative affect and compassion fatigue?' p. 611			Facilitator	health circle meetings were considered a feasible opportunity for the evaluation of psychosocial risk factors at work [by interviewees]	p.8	Mental models
Slatyer-2018	CP	https://doi.org/10.1007/s12671-017-0802-2	https://doi.org/10.1007/s12671-017-0802-2	3	report the findings from the second research question which gathered qualitative data to describe the experiences and views of nurses who participated in the MSCR program and their suggestions to inform further iterations p.611	a 610-bed australian tertiary hospital, which provides comprehensive emergency, medical, surgical, and critical care services', p.611, with approximately 5500 employees	Australia	NA	Large	NA	Healthcare	NA	reducing compassion fatigue, and enhancing nurses' resilience, quantitative			Facilitator	Participants indicated that MSCR psychoeducation content helped them to recognize the impact of stress in their lives and provided coping skills.	p.613	Mental models
Slatyer-2018	CP	https://doi.org/10.1007/s12671-017-0802-2	https://doi.org/10.1007/s12671-017-0802-2	3	report the findings from the second research question which gathered qualitative data to describe the experiences and views of nurses who participated in the MSCR program and their suggestions to inform further iterations p.611	a 610-bed australian tertiary hospital, which provides comprehensive emergency, medical, surgical, and critical care services', p.611, with approximately 5500 employees	Australia	NA	Large	NA	Healthcare	NA	reducing compassion fatigue, and enhancing nurses' resilience, quantitative			Facilitator	This growing sense that they functioned more effectively tended to persuade nurses of the value of MSCR practices	p.613	Mental models
Slatyer-2018	CP	https://doi.org/10.1007/s12671-017-0802-2	https://doi.org/10.1007/s12671-017-0802-2	3	report the findings from the second research question which gathered qualitative data to describe the experiences and views of nurses who participated in the MSCR program and their suggestions to inform further iterations p.611	a 610-bed australian tertiary hospital, which provides comprehensive emergency, medical, surgical, and critical care services', p.611, with approximately 5500 employees	Australia	NA	Large	NA	Healthcare	NA	reducing compassion fatigue, and enhancing nurses' resilience, quantitative			Facilitator	Following the MSCR program, participants felt comfortable devoting resources to their own well-being. For example, a nurse manager who was otherwise doubtful about the benefit of the MSCR program admitted, BI have given myself permis_x0002_sion to allocate 30 minutes per day every day to play my piano.^	p.613	Mental models
Slatyer-2018	CP	https://doi.org/10.1007/s12671-017-0802-2	https://doi.org/10.1007/s12671-017-0802-2	3	report the findings from the second research question which gathered qualitative data to describe the experiences and views of nurses who participated in the MSCR program and their suggestions to inform further iterations p.611	a 610-bed australian tertiary hospital, which provides comprehensive emergency, medical, surgical, and critical care services', p.611, with approximately 5500 employees	Australia	NA	Large	NA	Healthcare	NA	reducing compassion fatigue, and enhancing nurses' resilience, quantitative			Facilitator	Several nurses noted that the program Bhad come at exactly the right time^ for them as they were having significant stressors at home as well as work.	p.614	Mental models
Slatyer-2018	CP	https://doi.org/10.1007/s12671-017-0802-2	https://doi.org/10.1007/s12671-017-0802-2	3	report the findings from the second research question which gathered qualitative data to describe the experiences and views of nurses who participated in the MSCR program and their suggestions to inform further iterations p.611	a 610-bed australian tertiary hospital, which provides comprehensive emergency, medical, surgical, and critical care services', p.611, with approximately 5500 employees	Australia	NA	Large	NA	Healthcare	NA	reducing compassion fatigue, and enhancing nurses' resilience, quantitative			Facilitator	Five nurses volunteered their reasons for undertaking the MSCR program. Three participants were motivated by an awareness of their own increased stress levels. Of these, two nurses were seeking strategies to manage work-related stress and one was recently bereaved, which was affecting her work. A further two nurses described previous positive experiences that prompted them to enroll. One nurse sa…	p.614	Mental models
Allen-2020	CP	doi: 10.1111/inm.12729	doi: 10.1111/inm.12729	3	"...to evaluate mental health professionals experience..." of the intervention and "…to conduct a long-term follow-up period of six years since the initiation…"(both p.944)	"…an inpatient acute psychiatric unit at Derbyshire Healthcare NHS Foundation Trust. The unit consisted of four inpatient wards, offering 92 beds for acute psychiatric care, including enhanced care."(p.945)	United Kingdom	NA	Large	NA	Healthcare	NA	help staff feel supported in their jobs via "…a multidisicplinary team to dicuss, listen, process and understand any emotional distress…" in order to promote compassionate care (p.945)			Facilitator	It was felt that the expression of negative, dif_x0002_ficult, and conflicting emotions had been one of the factors that had helped to make the Rounds feel useful and supportive. For many participants, it was a relief to be able to express negative emotions around patients and care situations, in an accepting, validating and non-judgemental environment.	p. 947	Mental models
Allen-2020	CP	doi: 10.1111/inm.12729	doi: 10.1111/inm.12729	3	"...to evaluate mental health professionals experience..." of the intervention and "…to conduct a long-term follow-up period of six years since the initiation…"(both p.944)	"…an inpatient acute psychiatric unit at Derbyshire Healthcare NHS Foundation Trust. The unit consisted of four inpatient wards, offering 92 beds for acute psychiatric care, including enhanced care."(p.945)	United Kingdom	NA	Large	NA	Healthcare	NA	help staff feel supported in their jobs via "…a multidisicplinary team to dicuss, listen, process and understand any emotional distress…" in order to promote compassionate care (p.945)			Facilitator	The second most prominent theme was that of how enlightening, helpful, and validating it was to listen to perspectives from colleagues across the Trust and to realize that they held similar emotions and experiences in common. In particular, participants felt relief and de_x0002_shaming when sharing negative emotions and distressing experiences and realizing they had felt and experienced similar e…	p. 947	Mental models
Davey-2020	CP	doi: 10.1111/inm.12739	doi: 10.1111/inm.12689	4	To implement and evaluate a work-based personal resilience enhancement intervention	UK foensic psychiatric inpatient	United Kingdom	NA	Large	NA	Healthcare	NA	To enhance nurses resilience	Employee	NA	Barrier	some mentees expressed an initial reluctance to being involved with the programme related to negative connotations of the word ‘resilience’ and a misunderstanding of the course purpose prior to it commencing. I thought I was put on the Resilience Course because my manager didn’t think I was resilient enough and that it was a shortfall in my performance. (Mentee, Cohort 2). However, once the progr…	p.515	Mental models
Davey-2020	CP	doi: 10.1111/inm.12739	doi: 10.1111/inm.12689	4	To implement and evaluate a work-based personal resilience enhancement intervention	UK foensic psychiatric inpatient	United Kingdom	NA	Large	NA	Healthcare	NA	To enhance nurses resilience	Employee	NA	Barrier	some mentees felt the content could have been pitched more appropriately to acknowledge the stressful workplace pressures they regularly faced.	p.515	Mental models
Parsons-2021	CP	DOI: 10.3310/hta25120		3	"The objective was to assess the feasibility and acceptability of conducting a trial of the clinical effectiveness and cost-effectiveness of an early occupational health referral and case management intervention to facilitate the return to work of NHS staff on sick leave with any common mental health disorder (e.g. depression or anxiety)."p.xix	Six Occupational Health departments delivering services to different NHS trusts.	United Kingdom		Large	NA	Healthcare	NA	"improve RTW among NHS staff on sick leave with a CMD."p.22			Facilitator	"Participants were invited to complete hard-copy questionnaire booklets, and pre-paid envelopes were provided to facilitate return to the central research team. A series of reminders were used to encourage return of the study questionnaires. Reminders were sent as follows: one reminder via e-mail, one reminder via telephone and, finally, a second copy of the questionnaire booklet sent to the part…	p.8	Other	Trial processes
Parsons-2021	CP	DOI: 10.3310/hta25120		3	"The objective was to assess the feasibility and acceptability of conducting a trial of the clinical effectiveness and cost-effectiveness of an early occupational health referral and case management intervention to facilitate the return to work of NHS staff on sick leave with any common mental health disorder (e.g. depression or anxiety)."p.xix	Six Occupational Health departments delivering services to different NHS trusts.	United Kingdom		Large	NA	Healthcare	NA	"improve RTW among NHS staff on sick leave with a CMD."p.22			Facilitator	. The study questionnaires were shared and discussed with our PPI representatives to obtain their views on comprehension and acceptability, particularly on the appropriate questions to measure RTW outcomes that are important for workers.	p.24	Other	Trial processes
Parsons-2021	CP	DOI: 10.3310/hta25120		3	"The objective was to assess the feasibility and acceptability of conducting a trial of the clinical effectiveness and cost-effectiveness of an early occupational health referral and case management intervention to facilitate the return to work of NHS staff on sick leave with any common mental health disorder (e.g. depression or anxiety)."p.xix	Six Occupational Health departments delivering services to different NHS trusts.	United Kingdom		Large	NA	Healthcare	NA	"improve RTW among NHS staff on sick leave with a CMD."p.22			Facilitator	, a notable shortcoming with the 6-month study questionnaire for participants in the intervention arm was that it did not capture important information on reasons for non-uptake of and non-adherence to the intervention.	p.26	Other	Trial processes
Parsons-2021	CP	DOI: 10.3310/hta25120		3	"The objective was to assess the feasibility and acceptability of conducting a trial of the clinical effectiveness and cost-effectiveness of an early occupational health referral and case management intervention to facilitate the return to work of NHS staff on sick leave with any common mental health disorder (e.g. depression or anxiety)."p.xix	Six Occupational Health departments delivering services to different NHS trusts.	United Kingdom		Large	NA	Healthcare	NA	"improve RTW among NHS staff on sick leave with a CMD."p.22			Facilitator	One possible means would be to make use of short messaging service (SMS), sending texts to study participants on a regular basis (weekly/ fortnightly) to request details of recent sickness absence periods. A notable advantage of this method is that it would help to minimise recall bias.	p.26	Other	Trial processes
Parsons-2021	CP	DOI: 10.3310/hta25120		3	"The objective was to assess the feasibility and acceptability of conducting a trial of the clinical effectiveness and cost-effectiveness of an early occupational health referral and case management intervention to facilitate the return to work of NHS staff on sick leave with any common mental health disorder (e.g. depression or anxiety)."p.xix	Six Occupational Health departments delivering services to different NHS trusts.	United Kingdom		Large	NA	Healthcare	NA	"improve RTW among NHS staff on sick leave with a CMD."p.22			Facilitator	To mitigate some of these logistical issues, some of the field workers and case managers suggested linking the study’s data collection forms, specifically those relating to RTW, to existing electronic OH records to streamline the recording of this information, as this would also help to minimise any disruptions during the consultations	p.26	Other	Trial processes
Parsons-2021	CP	DOI: 10.3310/hta25120		3	"The objective was to assess the feasibility and acceptability of conducting a trial of the clinical effectiveness and cost-effectiveness of an early occupational health referral and case management intervention to facilitate the return to work of NHS staff on sick leave with any common mental health disorder (e.g. depression or anxiety)."p.xix	Six Occupational Health departments delivering services to different NHS trusts.	United Kingdom		Large	NA	Healthcare	NA	"improve RTW among NHS staff on sick leave with a CMD."p.22			B&F/neutral	we have found in previous research, and in this present study, that implementation of a reminder strategy helped to optimise the return of paper questionnaires.47 Moreover, the participants’ questionnaires were also considered by some case managers and participants to be too lengthy and the requirement to complete so many was considered an onerous burden. Furthermore, it was generally felt that c…	p.26	Other	Trial processes
Parsons-2021	CP	DOI: 10.3310/hta25120		3	"The objective was to assess the feasibility and acceptability of conducting a trial of the clinical effectiveness and cost-effectiveness of an early occupational health referral and case management intervention to facilitate the return to work of NHS staff on sick leave with any common mental health disorder (e.g. depression or anxiety)."p.xix	Six Occupational Health departments delivering services to different NHS trusts.	United Kingdom		Large	NA	Healthcare	NA	"improve RTW among NHS staff on sick leave with a CMD."p.22			Facilitator	We worked with our stakeholder group, including our PPI representatives, to review the information from the feasibility study and to determine whether or not a cluster RCT could be designed	p.71	Other	Trial processes
Parsons-2021	CP	DOI: 10.3310/hta25120		3	"The objective was to assess the feasibility and acceptability of conducting a trial of the clinical effectiveness and cost-effectiveness of an early occupational health referral and case management intervention to facilitate the return to work of NHS staff on sick leave with any common mental health disorder (e.g. depression or anxiety)."p.xix	Six Occupational Health departments delivering services to different NHS trusts.	United Kingdom		Large	NA	Healthcare	NA	"improve RTW among NHS staff on sick leave with a CMD."p.22			Facilitator	In Kenning et al.’s study,23 potentially eligible staff who were on sick leave were identified by scanning organisations’ sickness absence reporting databases and sending out participant information sheets directly...the Guy’s and St Thomas’ NHS Foundation Trust Information Governance Committee (represented by the chief medical officer, the newly-appointed Caldicott guardian and others) was consu…	p.71	Other	Trial processes
Parsons-2021	CP	DOI: 10.3310/hta25120		3	"The objective was to assess the feasibility and acceptability of conducting a trial of the clinical effectiveness and cost-effectiveness of an early occupational health referral and case management intervention to facilitate the return to work of NHS staff on sick leave with any common mental health disorder (e.g. depression or anxiety)."p.xix	Six Occupational Health departments delivering services to different NHS trusts.	United Kingdom		Large	NA	Healthcare	NA	"improve RTW among NHS staff on sick leave with a CMD."p.22			B&F	"some staff may prefer to exercise a degree of autonomy over the timing of when OH engagement (e.g. referral) should take place and this appears to be closely linked to the severity of their condition at a particular point in the sickness absence episode"	p.61
Parsons-2021	CP	DOI: 10.3310/hta25120		3	"The objective was to assess the feasibility and acceptability of conducting a trial of the clinical effectiveness and cost-effectiveness of an early occupational health referral and case management intervention to facilitate the return to work of NHS staff on sick leave with any common mental health disorder (e.g. depression or anxiety)."p.xix	Six Occupational Health departments delivering services to different NHS trusts.	United Kingdom		Large	NA	Healthcare	NA	"improve RTW among NHS staff on sick leave with a CMD."p.22			Barrier	"In most cases, managers’ decisions not to refer were often in response to common life events where the effects on the staff member’s mental well-being were judged to be likely to resolve within a short time, or where grievance or disciplinary investigations were ongoing"	p.62
Parsons-2021	CP	DOI: 10.3310/hta25120		3	"The objective was to assess the feasibility and acceptability of conducting a trial of the clinical effectiveness and cost-effectiveness of an early occupational health referral and case management intervention to facilitate the return to work of NHS staff on sick leave with any common mental health disorder (e.g. depression or anxiety)."p.xix	Six Occupational Health departments delivering services to different NHS trusts.	United Kingdom		Large	NA	Healthcare	NA	"improve RTW among NHS staff on sick leave with a CMD."p.22			Barrier	" it was also acknowledged that staff may find it difficult to engage in the new case management intervention because of the severity of their CMD"	p.66
Parsons-2021	CP	DOI: 10.3310/hta25120		3	"The objective was to assess the feasibility and acceptability of conducting a trial of the clinical effectiveness and cost-effectiveness of an early occupational health referral and case management intervention to facilitate the return to work of NHS staff on sick leave with any common mental health disorder (e.g. depression or anxiety)."p.xix	Six Occupational Health departments delivering services to different NHS trusts.	United Kingdom		Large	NA	Healthcare	NA	"improve RTW among NHS staff on sick leave with a CMD."p.22				"The results also highlight the complex nature of RTW planning between case managers and staff, particularly in terms of how and by whom important decisions are made"	p.67
Muuraiskangas-2016	CP	doi: 10.2196/mental.4465	doi: 10.2196/mental.4465	3	"The aim of this paper is to study the effects of an unguided digital mental health intervention in occupational well-being and the factors that influence the adoption of the intervention"p.1	The intervention took place in two companies (Company A and Company B) working in the information and communication technology (ICT) industry - Finland	Finland	NA	Medium	NA	ICT	NA	"The app was based on ACT and targeted at stress management and mental well-being, teaching ACT skills in bite-sized sessions that could be listened to or read"p.2			Barrier	"e it was not possible to combine the study measures with the existing ones in the organization due to conflicting schedules."	p.7	Context	C-2
Muuraiskangas-2016	CP	doi: 10.2196/mental.4465	doi: 10.2196/mental.4465	3	"The aim of this paper is to study the effects of an unguided digital mental health intervention in occupational well-being and the factors that influence the adoption of the intervention"p.1	The intervention took place in two companies (Company A and Company B) working in the information and communication technology (ICT) industry - Finland	Finland	NA	Medium	NA	ICT	NA	"The app was based on ACT and targeted at stress management and mental well-being, teaching ACT skills in bite-sized sessions that could be listened to or read"p.2			Barrier	"(1) aligning the intervention activities with existing activities in the company makes the process simpler for the employee...The first assumption was not possible to be followed in the intervention realization because no other relevant ongoing activities could be identified within the proposed timeline of the study"	p.8	Context	C-2
Muuraiskangas-2016	CP	doi: 10.2196/mental.4465	doi: 10.2196/mental.4465	3	"The aim of this paper is to study the effects of an unguided digital mental health intervention in occupational well-being and the factors that influence the adoption of the intervention"p.1	The intervention took place in two companies (Company A and Company B) working in the information and communication technology (ICT) industry - Finland	Finland	NA	Medium	NA	ICT	NA	"The app was based on ACT and targeted at stress management and mental well-being, teaching ACT skills in bite-sized sessions that could be listened to or read"p.2			Barrier	" the HR manager of Company A changed during the study, which meant that the HR manager who was interviewed in the end had not been involved from the beginning of the study"	p.8	Context
Muuraiskangas-2016	CP	doi: 10.2196/mental.4465	doi: 10.2196/mental.4465	3	"The aim of this paper is to study the effects of an unguided digital mental health intervention in occupational well-being and the factors that influence the adoption of the intervention"p.1	The intervention took place in two companies (Company A and Company B) working in the information and communication technology (ICT) industry - Finland	Finland	NA	Medium	NA	ICT	NA	"The app was based on ACT and targeted at stress management and mental well-being, teaching ACT skills in bite-sized sessions that could be listened to or read"p.2			Barrier	" the top management made the final decisions about participating in this study and that employees could participate in kick-off meetings during working hours, but the app use had to take place on their own time. Although the HR managers were a rich source of information and a suitable first point of contact in the companies, more effort should have been taken to involve the top management becaus…	p.6	Implementation strategy	C-2	IS-1
Muuraiskangas-2016	CP	doi: 10.2196/mental.4465	doi: 10.2196/mental.4465	3	"The aim of this paper is to study the effects of an unguided digital mental health intervention in occupational well-being and the factors that influence the adoption of the intervention"p.1	The intervention took place in two companies (Company A and Company B) working in the information and communication technology (ICT) industry - Finland	Finland	NA	Medium	NA	ICT	NA	"The app was based on ACT and targeted at stress management and mental well-being, teaching ACT skills in bite-sized sessions that could be listened to or read"p.2			Barrier	" contact between the occupational health care and the researchers was never established. "	p.7	Implementation strategy	IS-4
Muuraiskangas-2016	CP	doi: 10.2196/mental.4465	doi: 10.2196/mental.4465	3	"The aim of this paper is to study the effects of an unguided digital mental health intervention in occupational well-being and the factors that influence the adoption of the intervention"p.1	The intervention took place in two companies (Company A and Company B) working in the information and communication technology (ICT) industry - Finland	Finland	NA	Medium	NA	ICT	NA	"The app was based on ACT and targeted at stress management and mental well-being, teaching ACT skills in bite-sized sessions that could be listened to or read"p.2			Barrier	" questionnaires with a positive tone and an instant feedback after submitting the questionnaire did not encourage people to stay in the study which can be seen in the high dropout rate (approximately 40%)."	p.7	Implementation strategy	IS-2
Muuraiskangas-2016	CP	doi: 10.2196/mental.4465	doi: 10.2196/mental.4465	3	"The aim of this paper is to study the effects of an unguided digital mental health intervention in occupational well-being and the factors that influence the adoption of the intervention"p.1	The intervention took place in two companies (Company A and Company B) working in the information and communication technology (ICT) industry - Finland	Finland	NA	Medium	NA	ICT	NA	"The app was based on ACT and targeted at stress management and mental well-being, teaching ACT skills in bite-sized sessions that could be listened to or read"p.2			B&F/neutral	" The paper brochures did not reach many employees, and a message from the HR and the management was mentioned to have more impact on participation."	p.8	Implementation strategy	IS-2	IS-3
Muuraiskangas-2016	CP	doi: 10.2196/mental.4465	doi: 10.2196/mental.4465	3	"The aim of this paper is to study the effects of an unguided digital mental health intervention in occupational well-being and the factors that influence the adoption of the intervention"p.1	The intervention took place in two companies (Company A and Company B) working in the information and communication technology (ICT) industry - Finland	Finland	NA	Medium	NA	ICT	NA	"The app was based on ACT and targeted at stress management and mental well-being, teaching ACT skills in bite-sized sessions that could be listened to or read"p.2			Barrier	"The assumptions in the beginning were that (1) the HR managers pay attention to intervention penetration" however, "since the intervention was not visible in the everyday life at the workplace, the HR managers did not know who took the app in use and did the exercises"	p.8	Implementation strategy	IS-3
Muuraiskangas-2016	CP	doi: 10.2196/mental.4465	doi: 10.2196/mental.4465	3	"The aim of this paper is to study the effects of an unguided digital mental health intervention in occupational well-being and the factors that influence the adoption of the intervention"p.1	The intervention took place in two companies (Company A and Company B) working in the information and communication technology (ICT) industry - Finland	Finland	NA	Medium	NA	ICT	NA	"The app was based on ACT and targeted at stress management and mental well-being, teaching ACT skills in bite-sized sessions that could be listened to or read"p.2			Barrier	" even though the questionnaires reminded about the use of the app, the effects unfortunately did not realise in higher use activity"	p.8	Implementation strategy	IS-2
Muuraiskangas-2016	CP	doi: 10.2196/mental.4465	doi: 10.2196/mental.4465	3	"The aim of this paper is to study the effects of an unguided digital mental health intervention in occupational well-being and the factors that influence the adoption of the intervention"p.1	The intervention took place in two companies (Company A and Company B) working in the information and communication technology (ICT) industry - Finland	Finland	NA	Medium	NA	ICT	NA	"The app was based on ACT and targeted at stress management and mental well-being, teaching ACT skills in bite-sized sessions that could be listened to or read"p.2			Facilitator	"I liked that the exercises were short and you were able to mark them as done. You didn’t have to remember where you were going. When you logged in it took you where you were going. So in that respect it was good (app) in my opinion"	p.9	Intervention activities
Muuraiskangas-2016	CP	doi: 10.2196/mental.4465	doi: 10.2196/mental.4465	3	"The aim of this paper is to study the effects of an unguided digital mental health intervention in occupational well-being and the factors that influence the adoption of the intervention"p.1	The intervention took place in two companies (Company A and Company B) working in the information and communication technology (ICT) industry - Finland	Finland	NA	Medium	NA	ICT	NA	"The app was based on ACT and targeted at stress management and mental well-being, teaching ACT skills in bite-sized sessions that could be listened to or read"p.2			Barrier	"it was difficult to find the same exercise again or to understand where they were in the app"	p.9	Intervention activities
Muuraiskangas-2016	CP	doi: 10.2196/mental.4465	doi: 10.2196/mental.4465	3	"The aim of this paper is to study the effects of an unguided digital mental health intervention in occupational well-being and the factors that influence the adoption of the intervention"p.1	The intervention took place in two companies (Company A and Company B) working in the information and communication technology (ICT) industry - Finland	Finland	NA	Medium	NA	ICT	NA	"The app was based on ACT and targeted at stress management and mental well-being, teaching ACT skills in bite-sized sessions that could be listened to or read"p.2			Facilitator	"The most common reasons to participate in the study among the respondents (n=42) were (1) desire to feel better at work (100%, 42/42); (2) desire to improve well-being (100%, 42/42), (3) desire to learn new skills (98%, 41/42); (4) enjoyment of trying something new (93%, 39/42), (5) desire to advance scientific research (86%, 36/42), (6) interest in participating in a research study (86%, 36/42)…	p.8	Mental models	C-2
Muuraiskangas-2016	CP	doi: 10.2196/mental.4465	doi: 10.2196/mental.4465	3	"The aim of this paper is to study the effects of an unguided digital mental health intervention in occupational well-being and the factors that influence the adoption of the intervention"p.1	The intervention took place in two companies (Company A and Company B) working in the information and communication technology (ICT) industry - Finland	Finland	NA	Medium	NA	ICT	NA	"The app was based on ACT and targeted at stress management and mental well-being, teaching ACT skills in bite-sized sessions that could be listened to or read"p.2			Barrier	"Barriers for participating were inquired with a separate mini-questionnaire from the non-participants (n=62) and they reported not participating in the study mainly because they (1) did not see problems in their occupation well-being and thus, they had no need for the app (68%, 42/62); (2) did not have time (65%, 40/62); and (3) did not remember to participate, which implies that the study was n…	p.8	Mental models	C-2
Muuraiskangas-2016	CP	doi: 10.2196/mental.4465	doi: 10.2196/mental.4465	3	"The aim of this paper is to study the effects of an unguided digital mental health intervention in occupational well-being and the factors that influence the adoption of the intervention"p.1	The intervention took place in two companies (Company A and Company B) working in the information and communication technology (ICT) industry - Finland	Finland	NA	Medium	NA	ICT	NA	"The app was based on ACT and targeted at stress management and mental well-being, teaching ACT skills in bite-sized sessions that could be listened to or read"p.2			Facilitator	"The most common reasons to use the app among the respondents (n=18) were (1) importance of the personal well-being (100%, 18/18); (2) interest in making life changes (100%, 18/18); (3) desire to learn new things (100%, 18/18); (4) appreciation towards the app contents (94%, 17/18); (5) it was fun to do exercises with the app (83%, 15/18); and (6) it brought enjoyment to process everyday issues w…	p.8	Mental models	C-2
Muuraiskangas-2016	CP	doi: 10.2196/mental.4465	doi: 10.2196/mental.4465	3	"The aim of this paper is to study the effects of an unguided digital mental health intervention in occupational well-being and the factors that influence the adoption of the intervention"p.1	The intervention took place in two companies (Company A and Company B) working in the information and communication technology (ICT) industry - Finland	Finland	NA	Medium	NA	ICT	NA	"The app was based on ACT and targeted at stress management and mental well-being, teaching ACT skills in bite-sized sessions that could be listened to or read"p.2			Barrier	"Barriers for use were inquired in the midterm questionnaire from the participants who did not use the app. The most common reasons among the respondents (n=7) not to use were (1) not finding the time (100%, 7/7); and (2) not having a suitable phone (71%, 5/7) (eg, Windows phones were popular in Company B). Interviews confirmed that lack of time, having no need, and not remembering (ie, low prior…	p.8	Mental models	C-2
Muuraiskangas-2016	CP	doi: 10.2196/mental.4465	doi: 10.2196/mental.4465	3	"The aim of this paper is to study the effects of an unguided digital mental health intervention in occupational well-being and the factors that influence the adoption of the intervention"p.1	The intervention took place in two companies (Company A and Company B) working in the information and communication technology (ICT) industry - Finland	Finland	NA	Medium	NA	ICT	NA	"The app was based on ACT and targeted at stress management and mental well-being, teaching ACT skills in bite-sized sessions that could be listened to or read"p.2			Facilitator	"Participants suggested several ways to support app use, such as group meetings, common use sessions at a workplace, reminders, follow-ups and provision of information on study progress."	p.8	Mental models
Muuraiskangas-2016	CP	doi: 10.2196/mental.4465	doi: 10.2196/mental.4465	3	"The aim of this paper is to study the effects of an unguided digital mental health intervention in occupational well-being and the factors that influence the adoption of the intervention"p.1	The intervention took place in two companies (Company A and Company B) working in the information and communication technology (ICT) industry - Finland	Finland	NA	Medium	NA	ICT	NA	"The app was based on ACT and targeted at stress management and mental well-being, teaching ACT skills in bite-sized sessions that could be listened to or read"p.2			Facilitator	"The short exercises were seen positively"	p.9	Mental models
Muuraiskangas-2016	CP	doi: 10.2196/mental.4465	doi: 10.2196/mental.4465	3	"The aim of this paper is to study the effects of an unguided digital mental health intervention in occupational well-being and the factors that influence the adoption of the intervention"p.1	The intervention took place in two companies (Company A and Company B) working in the information and communication technology (ICT) industry - Finland	Finland	NA	Medium	NA	ICT	NA	"The app was based on ACT and targeted at stress management and mental well-being, teaching ACT skills in bite-sized sessions that could be listened to or read"p.2			Barrier	"the credibility of the videos was questioned and it was difficult to find time to watch them."	p.9	Mental models	MM-4
Muuraiskangas-2016	CP	doi: 10.2196/mental.4465	doi: 10.2196/mental.4465	4	"The aim of this paper is to study the effects of an unguided digital mental health intervention in occupational well-being and the factors that influence the adoption of the intervention"p.1	The intervention took place in two companies (Company A and Company B) working in the information and communication technology (ICT) industry - Finland	Finland	NA	Medium	NA	ICT	NA	"The app was based on ACT and targeted at stress management and mental well-being, teaching ACT skills in bite-sized sessions that could be listened to or read"p.2			B&F/neutral	"Performing the exercises at one’s own pace was seen both as a possibility and as a risk. Because participants had to use the app on their own time, performing exercises occasionally at work gave them bad conscience."	p.9	Mental models
Ross-2019	CP	10.3390/ijerph16162979	10.3390/ijerph16162979	3	(1) examine the effectiveness of training for MATES connectors and (2) examine the barriers, motivations and pathways to help-seeking and help-oering for both MATES connectors and clients (p1)	construction sites across Queensland using the Mates in Construction (MATES) program	Australia	NA	Other	Small-medium	Construction	NA	" suicide prevention and early intervention program", p.1.			Facilitator	Connectors also spoke of how MATES was well supported within the construction industry and had united the industry in promoting the mental health of construction workers.	p. 8	Context	C-3	MM-4
Ross-2019	CP	10.3390/ijerph16162979	10.3390/ijerph16162979	3	(1) examine the effectiveness of training for MATES connectors and (2) examine the barriers, motivations and pathways to help-seeking and help-oering for both MATES connectors and clients (p1)	construction sites across Queensland using the Mates in Construction (MATES) program	Australia	NA	Other	Small-medium	Construction	NA	" suicide prevention and early intervention program", p.1.			Facilitator	participants stressed another effective aspect of the MATES model was the clearly defined roles for volunteers, emphasising that they are not mental health workers nor there to ‘fix’ problems. Rather, MATES training provides the skills to recognise when someone needs help, and to be able to connect the person to assistance.	p. 8	Implementation strategy	IS-4
Ross-2019	CP	10.3390/ijerph16162979	10.3390/ijerph16162979	3	(1) examine the effectiveness of training for MATES connectors and (2) examine the barriers, motivations and pathways to help-seeking and help-oering for both MATES connectors and clients (p1)	construction sites across Queensland using the Mates in Construction (MATES) program	Australia	NA	Other	Small-medium	Construction	NA	" suicide prevention and early intervention program", p.1.			Facilitator	Connectors stressed that MATES’s high visibility on sites, as well as their passion and engagement with workers was integral to the success of MATES.	p. 8	Implementation strategy	IS-3	IS-2
Ross-2019	CP	10.3390/ijerph16162979	10.3390/ijerph16162979	3	(1) examine the effectiveness of training for MATES connectors and (2) examine the barriers, motivations and pathways to help-seeking and help-oering for both MATES connectors and clients (p1)	construction sites across Queensland using the Mates in Construction (MATES) program	Australia	NA	Other	Small-medium	Construction	NA	" suicide prevention and early intervention program", p.1.			Facilitator	When speaking about their motivations to first seek help and how they overcame barriers to help-seeking, clients echoed connectors’ perspectives in terms of the importance of high visibility and promotion of MATES on construction sites, which they described as fundamental to their awareness that help was available.	p.9	Implementation strategy	IS-3
Ross-2019	CP	10.3390/ijerph16162979	10.3390/ijerph16162979	3	(1) examine the effectiveness of training for MATES connectors and (2) examine the barriers, motivations and pathways to help-seeking and help-oering for both MATES connectors and clients (p1)	construction sites across Queensland using the Mates in Construction (MATES) program	Australia	NA	Other	Small-medium	Construction	NA	" suicide prevention and early intervention program", p.1.			Facilitator	MATES’ prompt process for connecting clients to help, regular contact, and call-back and follow-up services were identified by clients as important aspects in how the MATES program had helped.	p.10	Implementation strategy	IS-2	IS-3	IS-4
Ross-2019	CP	10.3390/ijerph16162979	10.3390/ijerph16162979	3	(1) examine the effectiveness of training for MATES connectors and (2) examine the barriers, motivations and pathways to help-seeking and help-oering for both MATES connectors and clients (p1)	construction sites across Queensland using the Mates in Construction (MATES) program	Australia	NA	Other	Small-medium	Construction	NA	" suicide prevention and early intervention program", p.1.			Facilitator	Connectors also spoke of how MATES was well supported within the construction industry and had united the industry in promoting the mental health of construction workers.	p. 8	Inititation	C-3
Ross-2019	CP	10.3390/ijerph16162979	10.3390/ijerph16162979	3	(1) examine the effectiveness of training for MATES connectors and (2) examine the barriers, motivations and pathways to help-seeking and help-oering for both MATES connectors and clients (p1)	construction sites across Queensland using the Mates in Construction (MATES) program	Australia	NA	Other	Small-medium	Construction	NA	" suicide prevention and early intervention program", p.1.			Facilitator	[connectors said that] learning about high construction industry suicide rates was a motivator to continue training, which in turn provided them with the skills and confidence to assist those in need	p.7	Intervention activities
Ross-2019	CP	10.3390/ijerph16162979	10.3390/ijerph16162979	3	(1) examine the effectiveness of training for MATES connectors and (2) examine the barriers, motivations and pathways to help-seeking and help-oering for both MATES connectors and clients (p1)	construction sites across Queensland using the Mates in Construction (MATES) program	Australia	NA	Other	Small-medium	Construction	NA	" suicide prevention and early intervention program", p.1.			Facilitator	I had very old-fashioned views about suicide and people - probably not the most supportive. The training brought me right out of that . . . and really made me realise how in general terms someone would get to a position like that and how successful help could be at the right times if people were keeping an eye out for each other	p.7	Intervention activities	M-2
Ross-2019	CP	10.3390/ijerph16162979	10.3390/ijerph16162979	3	(1) examine the effectiveness of training for MATES connectors and (2) examine the barriers, motivations and pathways to help-seeking and help-oering for both MATES connectors and clients (p1)	construction sites across Queensland using the Mates in Construction (MATES) program	Australia	NA	Other	Small-medium	Construction	NA	" suicide prevention and early intervention program", p.1.			Facilitator	[Connectors] They described how through the MATES program, talking about suicide had started to become acceptable, whereas in the past, this was seen as taboo. Several people also mentioned how it was extremely important to learn that it is beneficial, rather than dangerous to ask a potentially suicidal person if they are considering suicide.	p.7	Intervention activities	IA-2
Ross-2019	CP	10.3390/ijerph16162979	10.3390/ijerph16162979	3	(1) examine the effectiveness of training for MATES connectors and (2) examine the barriers, motivations and pathways to help-seeking and help-oering for both MATES connectors and clients (p1)	construction sites across Queensland using the Mates in Construction (MATES) program	Australia	NA	Other	Small-medium	Construction	NA	" suicide prevention and early intervention program", p.1.			B&F/neutral	It was highlighted that although MATES training emphasises that connectors should not feel guilty if unable to help someone, it would be useful to have more opportunities to ‘debrief’ with MATES staff and volunteers	p. 8	Intervention activities	IA-2
Ross-2019	CP	10.3390/ijerph16162979	10.3390/ijerph16162979	3	(1) examine the effectiveness of training for MATES connectors and (2) examine the barriers, motivations and pathways to help-seeking and help-oering for both MATES connectors and clients (p1)	construction sites across Queensland using the Mates in Construction (MATES) program	Australia	NA	Other	Small-medium	Construction	NA	" suicide prevention and early intervention program", p.1.			Facilitator	Connectors highlighted the importance of MATES being built into the culture of the construction industry, and as such, workers can relate to and identify with MATES. This was said to be particularly the case when it comes to help-seeking...as a male-dominated industry, they found male construction workers were more comfortable talking to other workmates than calling a general helpline.	p. 8	Intervention activities	MM-3	IA-2
Ross-2019	CP	10.3390/ijerph16162979	10.3390/ijerph16162979	3	(1) examine the effectiveness of training for MATES connectors and (2) examine the barriers, motivations and pathways to help-seeking and help-oering for both MATES connectors and clients (p1)	construction sites across Queensland using the Mates in Construction (MATES) program	Australia	NA	Other	Small-medium	Construction	NA	" suicide prevention and early intervention program", p.1.			Facilitator	[connectors] They also emphasised how GAT training was ‘pitched at the right level’, that is, specifically for construction workers rather than for office workers, without too much focus on psychology/mental health.	p. 8	Intervention activities	MM-2	MM-3
Ross-2019	CP	10.3390/ijerph16162979	10.3390/ijerph16162979	3	(1) examine the effectiveness of training for MATES connectors and (2) examine the barriers, motivations and pathways to help-seeking and help-oering for both MATES connectors and clients (p1)	construction sites across Queensland using the Mates in Construction (MATES) program	Australia	NA	Other	Small-medium	Construction	NA	" suicide prevention and early intervention program", p.1.			Facilitator	Connectors spoke of how they liked the simplicity of the MATES model, which they said made it easy to implement and enable both help-offering and help-seeking.	p. 8	Intervention activities	IA-1
Ross-2019	CP	10.3390/ijerph16162979	10.3390/ijerph16162979	3	(1) examine the effectiveness of training for MATES connectors and (2) examine the barriers, motivations and pathways to help-seeking and help-oering for both MATES connectors and clients (p1)	construction sites across Queensland using the Mates in Construction (MATES) program	Australia	NA	Other	Small-medium	Construction	NA	" suicide prevention and early intervention program", p.1.			Facilitator	participants stressed another effective aspect of the MATES model was the clearly defined roles for volunteers, emphasising that they are not mental health workers nor there to ‘fix’ problems. Rather, MATES training provides the skills to recognise when someone needs help, and to be able to connect the person to assistance.	p. 8	Intervention activities	IA-1	IS-4
Ross-2019	CP	10.3390/ijerph16162979	10.3390/ijerph16162979	3	(1) examine the effectiveness of training for MATES connectors and (2) examine the barriers, motivations and pathways to help-seeking and help-oering for both MATES connectors and clients (p1)	construction sites across Queensland using the Mates in Construction (MATES) program	Australia	NA	Other	Small-medium	Construction	NA	" suicide prevention and early intervention program", p.1.			Facilitator	several interviewees spoke of how they were able to relate to stories from MATES delegates and male peers about help-seeking experiences, which enabled them to move past traditional barriers to reach out for help.	p.9	Intervention activities	MM-3	IA-2
Ross-2019	CP	10.3390/ijerph16162979	10.3390/ijerph16162979	3	(1) examine the effectiveness of training for MATES connectors and (2) examine the barriers, motivations and pathways to help-seeking and help-oering for both MATES connectors and clients (p1)	construction sites across Queensland using the Mates in Construction (MATES) program	Australia	NA	Other	Small-medium	Construction	NA	" suicide prevention and early intervention program", p.1.			Facilitator	Clients reported that MATES workers understand the problems that are unique to those working in the construction industry and that they ‘speak the same language’.	p.9	Intervention activities	MM-3
Ross-2019	CP	10.3390/ijerph16162979	10.3390/ijerph16162979	3	(1) examine the effectiveness of training for MATES connectors and (2) examine the barriers, motivations and pathways to help-seeking and help-oering for both MATES connectors and clients (p1)	construction sites across Queensland using the Mates in Construction (MATES) program	Australia	NA	Other	Small-medium	Construction	NA	" suicide prevention and early intervention program", p.1.			Facilitator	There was positive feedback from connectors about the value of learning the skills to identify if someone is experiencing personal difficulties.	p. 7	Intervention activities	MM-3
[truncated: 67 more rows]

## Sheet: Drop downs
Drop down options for Aim 1 and 2
[truncated: 222 more rows]
[truncated: 4 more columns]
