# Supplementary material for: Barriers and facilitators to implementing workplace interventions to promote mental health: qualitative evidence synthesis
Source: Syst Rev. 2024 Jun 7;13:152. doi: 10.1186/s13643-024-02569-2 (PMC11157821; doi:10.1186/s13643-024-02569-2)
Supplement: Supplementary file 11 — Additional file 11. RQ2 GRADE-CERQual Assessments. [file 13643_2024_2569_MOESM11_ESM.xlsx]

## Sheet: Sheet1
Finding	N&R Domain	Studies contributing to finding	Methodological limitations judgement	Justification	Relevance judgement	Justification	Coherence judgement	Justification	Adequacy judgement	Justification	Overall GRADE-CERQual assessment	Justification	1st Reviewer (insert initials)	2nd Reviewer (insert initials)
RQ2-1: Intervention content related to relevance and tailoring to the needs of the organisation or sector context and the participants.	Intervention activities	Aust-2010; Bourbonnais-2012; Carolan-2018; Evans-2022; Narayanasamy-2019; LaMontagne- 2016; Jenny-2015; Donaldson-Feilder- 2011; Mellor-2013; Moll-2018; Davey-2020, Schelvis-2016	Minor concerns	In some of the studies (Aust-2010; Bourbonnais-2012; Donaldson-Feilder-2011; Mellor-2013) no formal method of analysis is reported. Aust-2009: no quotes to substantiate findings (although relied on meeting/researcher notes etc.) and unclear who conducted analyses, also no participants views recorded. Bourbonnais - no formal method of analysis is reported. Carolan-2018: no concerns. Evans-2022: no…	No to very minor concerns	The studies were conducted across a wide array of countries in Europe, Australia, and Canada and between 2009-2019. Only Western countries represented. A variety of occupational settings are included in the studies (all settings are relevant). However, none of the interventions were implemented in a low-oncome country. Variety of interventions represented.	No to very minor concerns	This finding describes the different opinions derived from the involved studies regarding characteristics that make an interevention relevant. All perspectives have been included and the finding reflects the content of the original quotes.	No or very minor concerns	Twelve studies contributing to the finding, each with a reasonable amount of data that explains the finding.	High confidence	No major concerns were reported concerning methodology, relevance, coherence or adequacy. Hence, the evidence collected to support this finding is considered supportive.	FT	CP
RQ2-2. Flexibility and tailoring of intervention delivery related to when, where and how the intervention was delivered.	Intervention activities	Aust-2010; Bourbonnais-2012; Carolan-2018; Donaldson-Feilder-2011; Jenny-2015; Moll-2018; Montero-Marin-2020; Narayanasamy-2019; Shelvis-2016.	Moderate concerns	Some issues across most studies: Aust-2010: no quotes to substantiate findings (although relied on meeting/researcher notes etc.) and unclear who conducted analyses, also no participants views recorded. Bourbonnais-2012: no formal method of analysis is reported. Carolan-2018: no concerns. Donaldson-Feilder-2011: reliability of findings from process evaluation, lack of clarity with data analysis m…	Minor concerns	Aust, healthcare, Denmark; Narayanasmy-2019, UK; Jenny-2015, Swiss; Moll-2018 (Canada; healthcare); Montero set in logistics in Spain; Narayasamy set in a range of organisations in the UK; Donaldson-Feilder-2011, multiple sectors including, a probation service and geological research company in the UK; Carolan-2018 set in range of sectors in UK; Bourbonnais-2012 is set in Canada in law enforcemen…	No to minor concerns	Finding description is very descriptive.	No to very minor concerns.	Nine studies contibuting to this finding, some with only a little data, some with a reasonable amount of data. No major concerns.	Moderate Confidence	Moderate concerns regarding methodological/reporting limitations across most studies and minor concerns regarding relvance due to overrepresentation of Western countries.	CP	SM; BH; CP; CL
RQ2-3: Consolidating learning and sustaining knowledge and skills acquired during intervention related to feedback, reminders, refresher sessions and timing of intervention activities.	Intervention activities	Arapovic-Johansson- 2020; Carolan-2018; Donaldson-Feilder-2011; Narayanasmy-2019; Moll-2018; Saksvik-2015.	No to minor concerns	There are some methodological flaws identified in each study but they do not appear to impact on this finding.	Moderate concerns	Participants in all cases said they thought it would have been useful to have refresher training but no participants were able to give feedback on having actually experienced refresher training. Only the Moll-2018 (Canada; healthcare) study included suggestions for improvement in its aims, it is not a directly relevant finding for the Narayanasmy-2019 (UK; different sectors; range of organisation…	No to minor concerns	Our finding directly reflects the content of the original quotes and is based on the quotes rather than interpretative analysis in the original papers.	Moderate concerns	The finding is based on data from only two studies, where it is not a primary outcome for either and is a suggestion for improvement rather than something tested. However, it is a simple and primarily descriptive finding, meaning superficial data is less problematic (as per GRADE sheet).	Moderate confidence	Moderate concerns ragarding relevance and adequacy, due to very limited data.	BH	SM; BH; CP; CL
Finding RQ2-4 Fostering relationships, openness and confidentiality related to shared language and experiences with credible and relatable instructors, and composition of a participant group.	Intervention activities	Arapovic-Johansson- 2020; Saksvik-2015; Bovopoulos-2018; Byron-2015; Knaak- 2019; Narayasamy- 2019; Moll-2018; Evans-2022; LaMontagne-2017; Mellor-2011.	Moderate concerns	Overall, there are minor to moderate methodological limitations in most of the studies, therefore, together, we have moderate conerns about the reliability of the finding: Arapovic-Johansson-2020: minimal methodological limitations; Saksvik-2015: moderate concerns-(had a low response rate and it's unclear how rigorous the analysis was and findings were not supported by sufficient data; Bovopoulos…	No or very minor concerns	Minimal concerns regarding relevance as studies are set in a range of countries and sectors, and have represented a range of interventions. However, most studies are set in Western countries. Studies are set in organisations that range in size. A-J set in Sweden, in healthcare. Evans-2022 set in large healthcare organistion in UK. Saksvik-2015 set in Sweden in an HEI. Bovopoulos-2018 set in a ran…	No or very minor conerns	This finding is descriptive in that it highlights different opinions reported in individual studies and across studies, therefore there is no concern regarding coherence.	No or very minor concerns	Nine studies contribute to this finding, which provides a sufficient amount of data which also provides a reasonable depth.	Moderate confidence	Although there were no to minor conerns across three components, one component was considered to have moderate concerns, therefore, we have downgraded the overall assessment once	CP	SM; BH; CP; CL
RQ2-5 Management/leadership buy-in and support at all levels related to prioritisation, proactivity, and promotion of the intervention, appropriate authority, and continuous commitment, demonstrating the value placed on it.	Implementation Strategies	Arapovic-Johansson-2020; Aust-2010; Bovopoulos-2018; Bourbonnais-2012; Byron-2015; Evans-2022; Jenny-2015; Knaak-2019; Moll-2018; Mellor-2013; Mellor-2011; Narayanasamy-2019/2020; Taylor-2014; Tsarouha-2021 Schelvis-2016	Minor concerns	Aust-2010: minor concerns, (some participants not included in sample and views only collected in quantitive, not qualitative methods, analysis described but formal method not reported, limited data to backup findings. limited breadth). Arapovic-Johansson-2020: very minor (potential preconceptions were not reported, unclear respondent size for qualitative interviews). Bourbonnais-Serious concers (…	No to minor concerns.	Range of countires, organisation sizes and intervention types. Aust-2010: Demark, large hospital, serveral departments, Leadership coaching to address psychosocial work environment stress, face to face. Arapovic-Johansson-2020: Sweden, large primary healthcare organisation, interventions was job redesign to prevent stress, face to face. Bourbonnais-2018: Canada, 3 correctional centres, large, int…	No or minor concerns	The findings were descriptive, no specific conherence concerns	very minor concerns	Large amount of studies mosts with good/fair breadth and depth, 4 with little depth and one with little breadth, one with limited breadth and depth	High confidence	Large amount of studies with no or minor concers, only one moderate concern, Good range of countries, organisations and interventions. Most with good depth or breadth.	HS	CP
RQ2-6: Communication of clear, succinct, relevant, timely, information related to the use of formal, appropriate, and varied channels, to share information both vertically and horizontally at every stage of the implementation.	Implementation Strategies	Aust-2010; Arapovic-Johansson-2020; Bovopoulos-2018; Bourbonnais-2012; Byron-2015; Davey-2020; Donaldson-Feilder-2011; Evans-2022; Knaak-2019; Mellor-2011; Jenny-2015; Narayanasamy-2019; Saksvik-2015, Schelvis-2016.	Moderate concerns	Aust-2010: minor concerns (some participants not included in sample and views only collected in quantitive, not qualitative methods, analysis described but formal method not reported, limited data to backup findings, limited breadth). Arapovic-Johansson-2020: very minor (potential preconceptions were not reported, unclear respondent size for qualitative interviews). Bourbonnais-2012: Serious conc…	No to minor concerns.	Range of countires, organisation sizes and intervention types. Aust-2010: Demark, large hospital, serveral departments, Leadership coaching to address psychosocial work environment stress, face to face. Arapovic-Johansson-2020: Sweden, large primary healthcare organisation, interventions was job redesign to prevent stress, face to face. Bourbonnais-2012: Canada, 3 correctional centres, large, int…	No or very minor concerns	The findings were descriptive, only results reviewed rather than interpretive data	minor concerns	Large number of studies most with good/fair breadth/depth, although two with limited bredth or depth and two with limited breadth and depth.	Moderate confidence	Most studies with no or minor concerns regadring methodology, however, 4 studies with either serious or moderate concerns. Large number of studies most with good/fair breadth/depth, some with limitations. Wide range of contries, orgnisations and interventions.	HS	CP
Finding RQ2-7. Change agents related to a range of individuals, both internal and external who could drive or championed implementation or the intervention. agents:	Implementation Strategies	Byron-2015; Bourbonnais-2012; Bovopoulos-2018; LaMontagne-2017; Mellor-2011; Narayanasamy-2019; Parsons-2021.	Minor concerns	Bourbonnais-2012: Serious concers (sample, and data collection unclear re bias, themes not supprted by quotes, results bullet points only. Bovopoulos-2018: minor concern (unclear re roles of one of more reseachers in analysis, no refelxivity or confidentialisty measrues reported). Byron-2015: minor concerns (participant characteristics not reported, reflexivity, quotes not labelled). LaMontagne-2…	No to minor concerns.	Bourbonnais-2012: Canada, 3 correctional centres, large, interention (German Health Circles) to reduce four psychosocial work factors, face to face groups. Bovopoulos-2018:Australia, mixed sector, large, mental health first aid officers. Byron-2015: UK, mixed sector, large, management competencies, method not reported. LaMontagne-2017: Australia, police department, large, face-to-face mental heal…	No or very minor concerns	The findings were descriptive rather than interpretive	No to minor concerns	Seven studies most good/fair breadth/depth only one limited breadth/depth and one little depth	High Confidence	Fair number of studies most with minor concerns, one with serious concerns regarding methodology and little depth, another with little breadth /depth. Good range of countries, organisation size and type.	HS	CP
RQ2-8. Assistance and backing to engage in the intervention related to support from colleagues, managers, intervention experts and technology teams for both employee-level participation and for the intervention activities themselves.	Implementation Strategies	Aust-2010; Arapovic-Johansson-2020; Bovopoulos-2018; Donaldson-Feilder-2011; Günüsen-2009; Moll-2018; LaMontagne-2017; Narayanasamy-2019/2020	Minor concerns	Aust-2010: minor concerns, (some participants not included in sample and views only collected in quantitive, not qualitative methods, analysis described but formal method not reported, limited data to backup findings. limited breadth).Arapovic-Johansson-2020: very minor (potential preconceptions were not reported, unclear respondent size for qualitative interviews). Bovopoulos-2018: minor concern…	No concerns	Range of countires, organisation sizes and intervention types. Aust-2010: Demark, large hospital, serveral departments, Leadership coaching to address psychosocial work environment stress, face to face. Arapovic-Johansson2020: Sweden, large primary healthcare organisation, interventions was job redesign to prevent stress, face to face. Bovopoulos-2018: Australia, mixed sector, large, mental healt…	No - very minor concerns	The findings were descriptive , not engaging in interpretive analysis	minor concerns	Eight studies most good/fair breadth/depth only one limited breadth/depth and one little breadth	High confidence	Fair number of studies, most with minor or no concerns, one with serious concerns regarding methodology and another with little breadth /depth. Good range of countries, organisation size and type.	HS	CP
RQ2-9. Stakeholder engagement related to involvement in decisions, reaching consensus, and participator approaches to implementation involving key stakeholders at all levels.	Implementation Strategies	Arapovic-Johansson-2020; Bourbonnais-2012; Bovopoulos-2018; Byron-2015; Donaldson-Feilder-2011; Jenny-2015; Moll-2018; LaMontagne-2017; Mellor-2013; Mellor-2011; Schelvis-2016	Moderate concerns	Arapovic-Johansson-2020: very minor (potential preconceptions were not reported, unclear respondent size for qualitative interviews). Bourbonnais-2012: serious concerns (sample, and data collection unclear re bias, themes not supprted by quotes, results bullet points only. Bovopoulos-2018 minor concern (unclear re roles of one of more reseachers in analysis, no refelxivity or confidentialisty mea…	No to very minor concerns.	Range of countires, organisation sizes and intervention types. Arapovic-Johansson-2020: Sweden, large primary healthcare organisation, interventions was job redesign to prevent stress, face to face. Bourbonnais-2012: Canada, 3 correctional centres, large, interention (German Health Circles) to reduce four psychosocial work factors, face to face groups. Jenny-2015: Switzerland, eight medium to lar…	No to minor concerns	The findings were descriptive of the data and did not appear to engage an interpretive analysis.	minor concerns	Large number of studies. Good/fair breadth and depth in most studies	Moderate confidence	Fair number of studies, most with minor concerns, although three with serious concerns regarding methodology and little depth. Good range of countries, organisation size and type.	HS	CP
RQ2-10: Participants choice related to voluntary or mandatory participation in the intervention.	Implementation Strategies	Byron-2015; Moll-2018; LaMontagne-2017; Narayanasamy-2019.	Minor concerns	Byron-2015:minor concerns (participant characteristics not reported, reflexivity, quotes not labelled). LaMontagne-2017: minor concern (intervention developer conducted analysis). Moll-2018: minor concerns (quotes not labelled). Narayanasamy-2019: minor concerns (participant characteristics not reported (including in IDing quotes), unclear who analysed the data, minimal quant. anal. detail).	No to very minor concerns.	Range of countires, organisation sizes and intervention types. Byron-2015: mental health care, large, USA, burnout/stress, face-to-face. Moll-2018: Large, healthcare, Cananda, online and face-to-face sessions. LaMontagne-2017: Australia, police department, large, face-to-face mental health literacy/psychosocial working conditions. Narayanasamy-2019: UK, mixed sized organisations, mixed sectors, m…	No to minor concerns	Finding is very descriptive, as opposed to interprative.	minor concerns	Three of four studies good to fair breadth and depth, one little breadth or depth	Low confidence	Limited number of studies. There were only minor concerns in all studies regarding methodological limitations, although one study had limited breadth and dept therefore an overall score of minorconfidence has been allocated.	HS	CP
RQ2-11: Clarity of roles, responsibilities and boundaries relate to local implementation and intervention providers.	Implementation Strategies	Aust-2010; Carolan-2018; Davey-2020; Narayanasamy-2019	Minor concerns	Aust-2010: Minor concerns, (some participants not included in sample and views only collected in quantitive, not qualitative methods, analysis described but formal method not reported, limited data to backup findings. limited breadth). Carolan-2018:minor concerns (one coder only after consitency check, no reflexivit). Davey-2020: no concerns (only some participants characteristics reported) Naray…	No to very minor concerns	Aust-2010: Demark, large hospital, serveral departments, Leadership coaching to address psychosocial work environment stress, face to face.. Carolan-2018: UK, six mixed sectors, online stress reduction intervention. Davey-2020: UK, one large healthcare organisation, one department only, mentoring to enhance workplace resiliance. Naryanasamy-2019: UK, mixed sized organisations, mixed sectors, ment…	No to minor concerns	Findings descriptive rather than interpretive	Moderate concerns	Two of four studies good/fair breadth and depth, one little breadth, and one limited breadth and depth	Moderate confidence	There were none to minor concerns in all studies regarding methologocial limitations However, limited number of studies and only two studies had good/fair breadth and depth, therefore a score of moderate confidence has been allocated	HS	CP
RQ2-12: Coherence with the organisations values, policies and structures related to ability to integrate or embed the intervention into the organisation.	Implementation Strategies	Arapovic-Johansson-2020: Bourbonnais-2012: Bovopoulos-2018; Donaldson-Feilder-2011; Evans-2022; Jenny-2015; Knaak-2019; Mellor-2011; Montero-Marin-2020 Taylor-2014; Schelvis-2016.	Moderate concerns	Arapovic-Johansson-2020: very minor (potential preconceptions were not reported, unclear respondent size for qualitative interviews).Bovopoulos-2018: minor concern (unclear re roles of one of more reseachers in analysis, no refelxivity or confidentialisty measrues reported). Bourbonnais-2012: serious concerns (sample, and data collection unclear re bias, themes not supprted by quotes, results bul…	No to minor concerns.	Arapovic-Johansson-2020: Sweden, large primary healthcare organisation, interventions was job redesign to prevent stress, face to face. Bourbonnais-2012: Canada, 3 correctional centres, large, interention (German Health Circles) to reduce four psychosocial work factors, face to face groups. Bovopoulos-Australia, mixed sector, large, mental health first aid officers. Donaldson-Feilder-2011: UK, mi…	No to minor concerns	Findings descriptive rather than interpretive and deal with values and integration. Facilitator and Barriers align	Minor concerns	Most studies of good/fair breadth and depth medium to high usefulness, one little breadth	Moderate confidence	There were concerns in most studies regarding methodological limitations, including one with serious and one moderate concerns. Mixed sectors. Most studies had good /fair breadth and depth therefore overall score of moderate confidence has been allocated.	HS	CP
RQ2-13: Intervention initiation related to impact and strategy for wellbeing	Implementation Strategies	Narayanasamy-2019; Evans-2022; Schelvis-2016.	No to very minor concerns	Narayanasamy-2019: minor concerns (participant characteristics not reported (including inluing quotes), unclear who analysed the data, minimal quant. anal. detail,) Evans2022: no concerns. Schelvis-2016: minor concerns, Nielsen and Randle Framework used for analysis but no quotes given.	No to very minor concerns.	Narayanasamy-2019:UK, mixed sized organisations, mixed sectors, mental health literacy (face-to-face and online (group and individual). Evans-2022: UK, range of organisations, size not reported, Mental health first aid, Peer support was provided face to face, text, email , telephone. Schelvis-2016: Netherlands, Two large schools, faced to face intervention atdepartment level, detailed description	No to very minor concerns	Findings descriptive rather than interpretive	Serious concerns	Limited numbers of studies (n=3)	Moderate confidence	This finding only included three studies, however, the finding was very descriptive, one study included a range of organisation types and sizes and there were minimal methodological concerns, therefore the overall score of moderate confidence has been given	HS	CP
RQ2-14: Workload Demands related to excessive and poorly managed workloads negatively impact implementation.	Context	Arapovic-Johansson-2020; Aust-2010; Bourbonnais-2012; Byron-2015 Carolan-2018; Donaldson-Feilder-2011; Evans-2022; LaMontagne-2017;	Moderate concerns	Most studies with minor or no concerns although two with serious methodological concerns. Arapovic-Johansson-2020: very minor (potential preconceptions were not reported, unclear respondent size for qualitative interviews). Aust-2010: Minor concerns (some participants not included in sample and views only collected in quantitive, no qualitative methods, analysis described but formal method not re…	Minor concerns	Mostly UK with Canada, Australia and two from Europe. Range of orgnaisations and intervention types. Arapovic-Johansson-2020: Sweden, large primary healthcare organisation, interventions was job redesign to prevent stress, face to face. Aust-2010: Demark, large hospital, serveral departments, Leadership coaching to address psychosocial work environment stress, face to face. Bourbonnais-2012: Cana…	No to very minor concerns	Finding is very descriptive, as opposed to interprative.	Minor concerns	Good number of studies most (n=5) good breath and depth, high reliability and usefulness, others medium, one low.	Moderate confidence	Good number of studies with good depth and breath, highly reliable and useful. The range of counties was limited and two studies with serious methodological limitations.	HS	CL
Finding RQ2-15a: Internal Resources: Staffing related to staffing across all levels of an organisation which had the potential to influence implementation of interventions.	Context	Arapovic-Johansson-2020; Bourbonnais-2012; Jenny- 2015; LaMontagne-2017; Mellor-2013; Tsarouha-2021.	Minor concerns	Most studies with minor or no concerns only one with serious methodologiical concerns. Arapovic-Johansson-2020: very minor (potential preconceptions were not reported, unclear respondent size for qualitative interviews). Bourbonnais-2012: serious concerns (sample, and data collection unclear re bias, themes not supprted by quotes, results bullet points only. Jenny-2015: minor concerns (the lack o…	No concerns	Range of countires, organisation sizes and intervention types. Arapovic-Johansson-2020: Sweden, large primary healthcare organisation, interventions was job redesign to prevent stress, face to face. Bourbonnais-2012: Canada, 3 correctional centres, large, interention (German Health Circles) to reduce four psychosocial work factors, face to face groups. Jenny-2015: Switzerland, eight medium to lar…	No to minor concerns	The findings were descriptive, not engaging in interpretive analysis	Minor concerns	Moderate number of studies most with good/fair breadth and depth, most with medium realiability and usefulness.	High confidence	Moderate number of studies with good range of countries, interventions and oransations, Few methodological limitations (only one serious) and most with good depth and breadth.	HS	CL
RQ2-15b: Internal Resources: Time related to organisations affording participants in intervention activities with the time to participate in the activities, and flexibility within pre-existing standardised scheduling practices.	Context	Bourbonnais-2012; Bovopoulos-2018; Davey-2020; Donaldson-2011; Evans-2021; Günüsen-2009; Knaak-2019; LaMontagne-2017; Mellor-2011; Montero-Marin-2020; Taylor- 2014.	Minor concerns	Most studies with minor or no concerns although two with serious methodologiical concerns however large umber of studies. Bourbonnais-2012: Serious concerns (sample, and data collection unclear re bias, themes not supprted by quotes, results bullet points only. Bovopoulos-2018: minor concerns (unclear who conducted analysis). Davey-2020: no concerns (only some participants characteristics reporte…	No concerns	Range of countires, organisation sizes and intervention types. Bourbonnais -2012; Canada, 3 correctional centres, large, interention (German Health Circles) to reduce four psychosocial work factors, face to face groups. Bovopoulos-2018: Australia, mixed sector, large, mental health first aid officers. Davey-2020: UK, one large healthcare organisation, one department only, mentoring to enhance wor…	Non to very minor concerns	Findings largely descriptive and not engaging in interpretive analysis	Minor concerns	Large number of studies, most with good/fair breadth and depth, high or medium realiability and usefulness, two with low reliability	High confidence	Large number of studies (n=11)across range of countries, oranisations and interventions. Only two stidies had methodological limiatations and therefore low reliability.	HS	CL
RQ2-15c: Internal Resources: Physical environment related to the availability and willingness of the organisations to dedicate adequate and appropriate space to meet the needs of the intervention.	Context	Byron-2015; Carolan-2018; Davey-2020; Evans-2022; Günüsen-2009; LaMontagne-2017; Montero-Marin-2020.	Minor concerns	All with non or minor concerns only. Byron-2015: minor concerns (participant characteristics not reported, reflexivity, quotes not labelled). Carola 2018:- very minor concerns (reflexivity was not reported). Davey-2020: no concerns (only some participants characteristics reported). Evans- 2022; no concerns. Günüsen-2009: no major methodological limitations. LaMontagne-2017: minor concern (interve…	Minor concerns	Mostly UK with 3 other countires represented, good range of organisations, sizes and intervention types. Byron-2015: UK, mixed sector, large, management competencies, method not reported. Carolan-2018: UK, six mixed sectors, online stress reduction intervention.Davey-2020: UK, one large healthcare organisation, one department only, mentoring to enhance workplace resiliance. Evans-2022: UK, range …	No to very minor concerns	Finding is very descriptive, as opposed to interprative.	No concerns	Moderate number of studies all with good/fair breadth and depth, most with high or medium realiability and usefulness.	High confidence	Moderate number of studies with good range of countries, interventions and oransations. Non or minor methodological limitations and all with good depth and breadth.	HS	CL
Finding RQ2-15d: Internal Resources: Financial related to organisations possessing the necessary financial resources to support the intervention.	Context	Bourbonnais-2012; Byron-2015; LaMontagne-2017.	Moderate concerns	Few studies and one with serious concerns. Bourbonnais-2012: Serious concerns (sample, and data collection unclear re bias, themes not supprted by quotes, results bullet points only. Byron-2015: minor concerns (participant characteristics not reported, reflexivity, quotes not labelled). LaMontagne-2017: minor concern (intervention developer conducted analysis).	Minor concerns	Small range of countires, organisation sizes and intervention types. Bourbonnais-2012: Canada, 3 correctional centres, large, interention (German Health Circles) to reduce four psychosocial work factors, face to face groups. Byron-2015: UK, mixed sector, large, management competencies, method not reported. LaMontagne-2017: Australia, police department, large, face-to-face mental health literacy/p…	No to minor concerns	The findings were descriptive, not engaging in interpretive analysis	Serious concerns	Few studies, two with good/fair depth and breadth, one with little depth. Range of reliability and usefulness.	Low confidence	Few studies one with serious methodological limitations, small range of countries and organisations.	HS	CL
RQ2-16: Organisational Change/Stability related to significant change or transitions within an organisation.	Context	LaMontagne-2017; Mellor-2011; Mellor.2013; Schelvis-2016.	Minor concerns	LaMontagne-2017: minor concern (intervention developer conducted analysis). Mellor-2013: minor concerns - (no reflexivity reported, some quotes but not labelled).Mellor-2011: minor concerns (unclear who conducted the analysis and no reflexivity reported, no data is presented to support findings). Schelvis-2016: minor concerns (Nielsen and Randle Framework used for analysis but not quotes given).	Minor concerns	Small range of countires, organisation sizes and intervention types. LaMontagne-2017: Australia, police department, large, face-to-face mental health literacy/psychosocial working conditions. Mellor-2011,2013: UK, large, multiple organisation, HSE indicators tool. Schelvis-2016: Netherlands, Two large schools, faced to face intervention atdepartment level, detailed description.	No to minor concerns	Findings largely descriptive and not engaging in interpretive analysis	Moderate concerns	Small number of studies, however all with good breadth and depth and medium to high reliability and usefulness.	Moderate confidence	Few studies although all with only minor methodological limitations. Range of countries and organisations limited.	HS	CL
RQ2-17: Culture Alignment related to alignment of the culture of the organisation relative to the aims and objectives of the intervention activities.	Context	Bourbonnais-2012; Donaldson-Feilder-2011; Knaak-2019; LaMontagne-2017; Taylor- 2014.	Moderate concerns	Three studies with serious concerns and two with minor concerns. Bourbonnais-2012: Serious concerns (sample, and data collection unclear re bias, themes not supprted by quotes, results bullet points only. Donaldson-Feilder-2011: serious concerns, little reporting of sampling, data collection bias, analysis and no qualitative data reported. Knaak-2019: serious concerns one participant from each or…	Moderate concerns	Small range of countires,(canada, UK, Asutralia, USA) organisation mostly police and prisons, and large sizes and limited ntervention types. Bourbonnais-2012: Canada, three correctional centres, large, interention (German Health Circles) to reduce four psychosocial work factors, face to face groups. Donaldson-Feilder-2011: UK, mixed sector, large, management competencies, method not reported. Kna…	No to minor concerns	Findings largely descriptive and not engaging in interpretive analysis	Moderate concerns	Small number of studies, most with with good breadth and depth, two with limited depth, and medium to high reliability and usefulness.	Moderate confidence	Limited number of studies. There were serious methodological concerns in three and two had limited depth.	HS	CL
RQ2-18a; Experience and awareness of mental health issues related to level of engagement with a workplace mental health intervention.	Mental Models	Günüsen-2009; Knaak-2019; Montero-Marin-2020; Bovopoulos-2018; Mellor-2011; Narayanasamy-2019; Carolan-2018; Moll-2018.	Minor concerns	Overall, there are some concerns regarding methodological limitations in some studies, however, there are a number of studies included in this study and many have very minor or no concerns. Bovopoulos-2018: no reflexivity is reported; Carolan-2018: - reflexivity was not reported; Günüsen-2009: no major methodological limitations; Knaak-2019: one participant from each organisation was recruited th…	No or very minor concerns	Minimal concerns regarding relevance as studies are set in a range of countries and sectors, however, most studies are set in Western countries and high income countries. Studies are set in organisations that range in size. Bovopoulos-2018: set in a range of sectors in Australia. Knaak-2019: set in police in Canada. Narayasamy-2019: set in a range of organisations in the UK. Moll-2018: set in hea…	No to minor concerns	This finding is largely descriptive, however, there is a degree of interpretation, therefore we have minor concerns about coherence	No to very minor concerns.	There are a reasonable number of studies contributing to this finding. The data from most studies are reasoably thick, therefore, we have no to very minor concerns about adequacy.	High Confidence	Only minor methodological concerns and minor concerns regarding coherence due to some interpretation in the finding, but overall the evidence is clear and supportive and the finding is largely descriptive.	CP	AD, CP
RQ2-18b. Experience of previous organisational initiatives related to expectations and attitudes towards the intervention.	Mental Models	Bourbonnais-2012; Günüsen-2009; Byron-2015; Saksvik-2015	Moderate concerns	We have moderate concerns about the methodological limitations because 2 studies had a number of concerns about methodological limitations but the other 2 contributing studies had either minor or very minor to no concerns. Bourbonnais-2012: serious concerns - Issues with analysis (no data presented and unclear who participants were different sized groups) and unclear how many dropped out. Byron-2…	Minor concerns	We have minor concerns, however, the finding is not generalisable to SMEs or low income countries. All 3 studies are set in large organisations and upper-middle to high income countries (Bourbonnais-2012 is set in Canada, Byron-2015 is set in America, and Günüsen-2009 is set in Turkey). 2 studies are set in healthcare (Byron-2015 and Günüsen-2009) while 1 is set in law enforcement (Bourbonnais-20…	No or very minor conerns	This finding is very descriptive and we therefore have no concerns.	Minor concerns	While the findings were described well, the description was not thick or substantial. Moreover, only four studies supported these findings, in which each study only contributed one to three quotes.	Moderate confidence	We have concerns about the methodological limitations of some of the contributing studies and concerns about the thickness of the data across all studies, therefore, we have downgraded once.	CP, AD	CP, AD
RQ2-19: Perception of intervention as motivation to engage related to participants’ relatability and level of interest in workplace stress, positive reputation of the intervention perceptions of the usefulness and progress made.	Mental Models	Arapovic-Johansson-2020; Byron-2015; Donaldson-Feilder-2011; Evans-2022; Moll-2018; Montero-Marin-2020; Narayanasamy-2019; Schelvis-2016; Taylor; Tsarouha-2021.	Moderate concerns	Overall, there were some concerns regarding moderate methodological limitations. reflexivity not being reported (Carolan-2018), not reporting participant characteristics (Byron-2015). Moderate limitations were associated with Montero-Marin-2020 study that included treatment allocation based on preference (as opposed to randomisation), lack of information on: selection process for qualitative inte…	Minor concerns	The findings represent multiple sectors including, local authorities, schools, universities, non-profit organisations, telecommunication, logistics, legal, administrative and healthcare, and in a range of sizes of organisations, promoting the generalisability of the findings. However, findings were also based on studies that were conducted in high income-countries (Canada, United states, United K…	no or very minor concerns	The findings were descriptive of the data and did not appear to engage an interpretive analysis.	No to very minor concerns	The findings provided an adequate level of depth in description. The findings were supported by 11 studies altogether therefore no conerns	Moderate Confidence	Overall, there were moderate concerns relating to methodological limitations, minor concerns regarding relevance, and no-to minor concerns regarding coherence and adequacy. A decision was made to grade these findings as offering moderate evidence, in relation to significant methodological limitations, that either indicated bias or did not adequately describe the methodology, thereby limiting our …	AD	CP
RQ2-20: Stigma about mental health and perceived confidentiality issues related to participants willingness to engage in the intervention, be open and talk about their experiences or gain insight into mental health problems	Mental Models	Bovopoulos-2018; Evans-2022; Davey-2020; Günüsen-2009; LaMontagne-2017; Moll-2018; Narayanasamy-2019.	Minor concerns	Minor to moderate concerns across half of the studies, therefore, we have minor concerns about methodological limitations overall. Bovopoulos-2018; minor concern (unclear re roles of one of more reseachers in analysis, no refelxivity or confidentialisty measrues reported). Narayanasamy -019: moderater concerns -unclear who analysed the data/reflexivity, and who data came from.Evans-2022 no major …	No to minor concerns	Some of the studies were based in high income countries, namely Australia (LaMontagne-2017), Bovapoulous-2020), Canada (Moll-2018) and the United Kingdom (Davey-2020; Narayanasamy-2019). One study is set in Turkey (Günüsen-2009). All studies were based on large employer organisations, with one study also involving SMEs (Narayanasamy-2019). The studies covered a range of sectorsthe healthcare sect…	no or very minor concerns	No concerns were raised in relation to the coherence between data collection, sources, analysis and interpretation, across the 6 studies. The finding is very descriptive and we therefore do not have concerns around coherence.	No to very minor concerns	Seven studies contributed to the findings. However all which provided reasonable description and depth.	High confidence	The confidence levels for methodological limitations were minor, while for relevance, coherence, adequacy were all related as no / minor concerns, warranting an overall assessment grade of high confidence.	AD	CP, AD
