# Supplementary material for: Barriers and facilitators to implementing workplace interventions to promote mental health: qualitative evidence synthesis
Source: Syst Rev. 2024 Jun 7;13:152. doi: 10.1186/s13643-024-02569-2 (PMC11157821; doi:10.1186/s13643-024-02569-2)
Supplement: Supplementary file 12 — Additional file 12. RQ3a (Healthcare) GRADE-CERQual Assessments. [file 13643_2024_2569_MOESM12_ESM.xlsx]

## Sheet: Sheet1
Finding	N&R Domain	Studies contributing to finding	Methodological limitations judgement	Justification	Relevance judgement	Justification	Coherence judgement	Justification	Adequacy judgement	Justification	Overall GRADE-CERQual assessment	Justification	1st Reviewer (insert initials)	2nd Reviewer (insert initials)
RQ3a-1: Intervention content related to relevance and tailoring to the needs of the organisation or sector context and the participants.	Intervention Activities	Arapovic-Johansson-2020; Ejlertsson-2021; Moll-2018; Parson-2021; Tessier-2022; Schneider-2019.	Minor concerns	Arapovic-Johansson-2020: very minor (potential preconceptions were not reported, unclear respondent size for qualitative interviews). Ejlertsson -2021: no concerns. Moll-2018: minor concerns (quotes not labelled. Parsons-2021; minor concerns (limited recruitment criteria, small sample). Schnieder-2019: moderate concerns, (small convinience sample, analysis not clear, no quotes). Tessier-2022: no …	No concerns	Varied interventions and range of countries and large organisations. Arapovic-Johansson-2020: Sweden, large primary healthcare organisation, interventions was job redesign to prevent stress, face to face. Ejlertsson-2021: Sweden, 5 health centres, recovery models, face to face in groups. Moll-2018: Canada, large healthcare organisation, mental health literacy, online and face-to-face sessions. Pa…	No concerns	Descriptive results and good coherence across studies	Moderate concerns	Four studies had good breadth and depth, one had limited breadth, one limited breadth and depth, however, the finding is fairly descriptive therefore the depth is of less concern. Most had high reliability and usefulness.	Moderate confidence	Studies had minor to moderate methodological concerns with some no concerns. Good range of contries and interventions and coherence but most studies had limited depth and/or breadth	HS	CP
RQ3a-2: Flexibility and tailoring of intervention delivery related to when, where and how the intervention was delivered.	Intervention Activities	Arapovic-Johansson-2020, Aust-2010; Byron-2015; Ejlertsson-2021; Havermans-2018; Lehto-2018; Moll-2018; Parson-2021; Tessier-2022; Schneider-2019; Slatyer-2018	Minor concerns	Arapovic-Johansson-2020: very minor (potential preconceptions were not reported, unclear respondent size for qualitative interviews). Aust-2010: minor concerns, (some participants not included in sample and views only collected in quantitive, not qualitative methods, analysis described but formal method not reported, limited data to backup findings. limited breadth). Byron-2015: minor concerns (p…	No concerns	Varied interventions and good range of countries and large organisations. Arapovic-Johansson-2020: Sweden, large primary healthcare organisation, interventions was job redesign to prevent stress, face to face. Aust-Demark, large hospital, serveral departments, Leadership coaching to address psychosocial work environment stress, face to face. Byron -2015; UK, mixed sector, large, management compet…	No concerns	Descriptive results and good coherence across studies	Moderate concerns	Many studies had good breadth and depth, two had limited depth, two limited breadth and one limited breadth and depth, however, the finding is fairly descriptive therefore the depth is of less concern. Most had high or medium reliaiblity and usefulness	Moderate confidence	Studies had minor to moderate methodological concerns with some no concerns. Good range of contries and interventions and coherence but most studies had limited depth and/or breadth	HS	CP
RQ3a-3: Accessibility of the intervention related to time required, external ownership of intervention components, availability of intervention providers, and when and where the interventions were delivered	Intervention Activities	Aust-2010; Allen-2020; Arapovic-Johansson-2020; Ejlertsson-2021; Lehto-2018; Moll-2018; Parsons-2021; Slatyer-2018; Tessier-2022	Minor concerns	Allen-2020: minor concerns, (participants characteristics not reported, unclear how quantitative data analysed). Aust-2010: minor concerns, (some participants not included in sample and views only collected in quantitive, not qualitative methods, analysis described but formal method not reported, limited data to backup findings). Arapovic-Johansson-2020: very minor (potential preconceptions were …	No concerns	Allen-2020: UK large hospital, schartz rounds, face to face. Aust-2010: Demark, large hospital, serveral departments, leadership coaching to address psychosocial work environment stress, face to face. Arapovic-Johansson-2020: Sweden, large primary healthcare organisation, interventions was job redesign to prevent stress, face to face. Ejlertsson-2021: Sweden, 5 health centres, recovery models, fa…	No Concerns	Good conherence of data. There are logical links between the data sources, collection, analysis and description for most studies.	Minor concerns	Most studies good/fair breadth and depth. One study limited depth, two studies limited breadth	High confidence	Good number of studies. Good range of contries, organisation size and range of interventions. Minor or no concerns regarding the implemention menthos, with exception of one moderate. Good coherence. Most studies good/fair breadth.	HS	CP
RQ3a-4: Fostering relationships and openness related to shared language and experiences with credible and relatable instructors and, where relevant, composition of a participant group.	Intervention Activities	Arapovic-Johansson-2020; Byron-2015; Davey-2020; Moll-2018; Parsons-2021; Slatyer-2018; Tessier-2022.	Minor concerns	Arapovic-Johansson-2020: very minor (potential preconceptions were not reported, unclear respondent size for qualitative interviews).Byron-2015: minor concerns (participant characteristics not reported, reflexivity, quotes not labelled). Davey-2020: no concerns (only some participants characteristics reported). Moll-2018: minor concerns (quotes not labelled. Parsons-2021: Minor concerns (limited …	Minor concerns	Good range of interventions however limited range of countires. Arapovic-Johansson-2020: Sweden, large primary healthcare organisation, interventions was job redesign to prevent stress, face to face. Byron-2015: UK, mixed sector, large, management competencies, method not reported. Davey-2020: UK, one large healthcare organisation, one department only, mentoring to enhance workplace resiliance. M…	No concerns	Links between the data sources, collection, analysis and description for most studies. Good coherence	Minor concerns	Moderate number of studies but all with good/fair depth and breadth	High confidence	All studies had minor to no concerns regarding methodology. Good coherence. Range of interventions, although limited to seven studies these demonstrated good/fair breadth and depth.	HS	CP
RQ3a-5: Consolidating learning and sustaining knowledge and skills acquired related to feedback, reminders, refresher sessions and role play.	Intervention Activities	Lehto-2018; Moll-2018; Parsons-2021; Slatyer-2018	Minor concerns	Leht-2018: -minor concerns (few sample characteristic, researchers involved in analysis unclear, quotes not numbered). Moll-2018: minor concerns (quotes not labelled. Parsons-2021: minor (limited recruitment criteria, small sample). Slatyer-2018: No concerns.	Minor concerns	Varied interventions but limited number of studies from small range of countries. Lehto-2018: USA, large palliative care oganisation, yoga therapy delived via smart phone app and email. Moll -2018: Canada, large healthcare organisation, mental health literacy, online and face-to-face sessions. Parsons-2021: UK, large health organisations, case managment for return to work, face to face. Schnieder…	No Concerns	Good coherence across studies	Minor concerns	Most studies good/fair breadth and depth. One study limited depth.	Moderate confidence	Limited number of studies although most had minor or no methodological issues. Good coherence and range of interventions across 4 countries. One study lacked depth.	HS	CP
RQ3a-6: Management/leadership buy-in and support at all levels related to prioritisation, proactivity, and promotion of the intervention, appropriate authority and continuous commitment, appropriate authority and demonstrating the value placed on it.	Implementation Strategies	Arapovic-Johansson-2020; Aust-2010; Byron-2015; Günüsen-2009; Havermans-2018; Moll-2018; Parsons-2021; Tsarouha-2021, Ejlertsson-2021.	Minor concerns	Aust-2010: minor concerns, (some participants not included in sample and views only collected in quantitive, not qualitative methods, analysis described but formal method not reported, limited data to backup findings. limited breadth). Arapovic-Johansson-2020: very minor (potential preconceptions were not reported, unclear respondent size for qualitative interviews). Byron-2015: minor concerns (p…	No concerns	Varied interventions and good range of countries and large organisations.Aust-2010: Demark, large hospital, serveral departments, leadership coaching to address psychosocial work environment stress, face to face. Arapovic-Johansson-2020: Sweden, large primary healthcare organisation, interventions was job redesign to prevent stress, face to face. Byron-2015: UK, mixed sector, large, management co…	No Concerns	Descriptive results and good coherence for most studies.	Minor concerns	Most studies fair/good depth and breadth, with two studies with limited depth and one limited breadth.	High Confidence	Most studies had no or minor concerns in methodological limitations. Good ranage of countires and interventions. Good coherence and most studies fair to good breadth and depth.	HS	CP
RQ3a-7 Communication of clear, succinct, relevant, timely information related to the use of formal, appropriate, and varied channels, to share information both vertically and horizontally at every stage of the implementation.	Implementation Strategies	Aust-2010; Arapovic-Johansson-2020; Byron-2015; Havermans-2018; Lehto-2018; Parsons-2021; Davey-2020; Ejlertsson-2021; Moll-2018; Schneider-2019.	Minor concerns	Aust- 2010: Minor concerns (some participants not included in sample and views only collected in quantitive, not qualitative methods, analysis described but formal method not reported, limited data to backup findings. limited breadth). Arapovic-Johansson-2020: very minor (potential preconceptions were not reported, unclear respondent size for qualitative interviews). Byron-2015: minor concerns (p…	No concerns	Varied interventions and good range of countries and large organisations. Aust-2010: Demark, large hospital, serveral departments, leadership coaching to address psychosocial work environment stress, face to face. Arapovic-Johansson-2020: Sweden, large primary healthcare organisation, interventions was job redesign to prevent stress, face to face. Byron-2015: UK, mixed sector, large, management c…	No concerns	Good coherence with descriptive results rather than interpretive for most studies	Minor concerns	Most studies fair/good depth and breadth, with three studies with limited depth and one limited breadth and depth.	High confidence	Most studies have no or minor methodological limitations, altough two with moderate concerns. Good mix of countries, and interventions, mostly large healthcare organisastions. Good coherence. Four studies with some limitations regarding depth.	HS	CP
RQ3a-8: Change agents related to a range of individuals, both internal and external who could drive or championed implementation.	Implementation Strategies	Byron-2015; Ejlertsson-2021; Havermans-2018; Parsons-2021.	Moderate concerns	Byron-2015: minor concerns (participant characteristics not reported, reflexivity, quotes not labelled). Ejlertsson-2021: no concerns Havermans-2018: moderate concerns (population not reported, pilot not reported, limited analysis reported, quantititive analysis not reported). Parsons-2021: minor (limited recruitment criteria, small sample).	Moderate concerns	Limited number of studies and counties. Byron-2015: UK, mixed sector, large, management competencies, method not reported. Ejlertsson-2021: Sweden, 5 health centres, recovery models, face to face in groups. Havermans-2018: Netherlands, large healthcare organisation, digital stress prevention primary and secdondary. Parsons-2021: UK, large health organisations, case managment for return to work, f…	No concerns	Good coherence	Minor concerns	Limited number of studies, two with good/fair depth and breadth, but one with limited breadth and another limited depth. However, the finding is very descriptive, therefore, depth is less of a concern.	Moderate confidence	Some methodological limitations and limited number of studies with some breadth and depth issues.	HS	CP
RQ3a-9: Assistance and backing to engage in the intervention related to support from colleagues, managers, intervention experts and technology teams for both employee-level participation and for the intervention activities themselves.	Implementation Strategies	Aust-2010; Arapovic-Johansson-2020; Davey-2020; Günüsen-2009; Havermans-2018; Moll-2018; Parsons-2021; Ejlertsson-2021; Letho-2018.	Minor concerns	Aust-2010: minor concerns (some participants not included in sample and views only collected in quantitive, not qualitative methods, analysis described but formal method not reported, limited data to backup findings. limited breadth). Arapovic-Johansson-2020: very minor (potential preconceptions were not reported, unclear respondent size for qualitative interviews). Davey-2020: no concerns (only …	Minor concerns	Range of interventions in large healthcare organisations, and a range of countries. Aust-2010: Demark, large hospital, serveral departments, leadership coaching to address psychosocial work environment stress, face to face. Arapovic-Johansson-2020: Sweden, large primary healthcare organisation, interventions was job redesign to prevent stress, face to face. Davey-2020: UK, one large healthcare or…	No concerns	Good coherence for most studies, mostly descriptive.	Moderate concerns	Some limitations in breadth or depth for most studies	High confidence	Most studies had few methodological limitations, and a fair range of interventons and countries. Moderate concerns for limited breadth or depth issue only.	HS	CP
RQ3a-10: Stakeholder engagement related to collaborative working, involvement in decisions and participator approaches to implementation involving key stakeholders.	Implementation Strategies	Arapovic-Johansson-2020; Havermans-2018; Parsons-2021; Schneider-2019; Ejlertsson-2021.	Moderate concerns	Arapovic-Johansson-2020: very minor (potential preconceptions were not reported, unclear respondent size for qualitative interviews). Ejlertsson-2021: no concerns. Havermans-2018: moderate concerns (population not reported, pilot not reported, limited analysis reported, quantititive analysis not reported). Parsons-2021: minor (limited recruitment criteria, small sample). Schnieder-2019: moderate …	Minor concerns	Only Europe represented. Arapovic-Johansson-2020: Sweden, large primary healthcare organisation, interventions was job redesign to prevent stress, face to face. Ejlertsson -2021: Sweden, 5 health centres, recovery models, face to face in groups. Havermans-2021: Netherlands, large healthcare organisation, digital stress prevention primary and secdondary. Parsons-2021: UK, large health organisation…	No concerns	Good coherence and mostly descriptive	Moderate concerns	Good number of studies included. Most studies have some limitation regarding breadth or depth.	Moderate confidence	Some methodological limitations and limited number of studies with some breadth and depth issues.	HS	CP
RQ3a-11: Clarity of roles, responsibilities and boundaries relate to local implementation and intervention providers.	Implementation Strategies	Aust-2010; Davey-2020; Parsons-2021.	Minor concerns	Aust-2010: minor concerns (some participants not included in sample and views only collected in quantitive, not qualitative methods, analysis described but formal method not reported, limited data to backup findings. limited breadth). Davey-2020: no concerns (only some participants characteristics reported). Parsons-2021: minor (limited recruitment criteria, small sample).	Moderate concerns	Only Europe represented. All face to face interventions. Aust-2010: Demark, large hospital, serveral departments, leadership coaching to address psychosocial work environment stress, face to face. Davey-2020: UK, one large healthcare organisation, one department only, mentoring to enhance workplace resiliance. Parsons-2021: UK, large health organisations, case managment for return to work, face t…	No concerns	Mostly descriptive rather than interpretive analyses	Moderate concerns	Most studies good/fair breadth and depth. One study limited depth.	Moderate confidence	Limited number of studies with 2/3 UK based, range of diverse interventions, although all delivered face to face. Few methodological limitations.	HS	CP
RQ3a-12: Internal resources - Time related to time to plan, integrate, and engage in implementation and deliver of the intervention.	Context	Allen-2020; Arapovic-Johannson-2020; Aust-2010; Byron-2015; Davey-2020; Günüsen-2009: Havermans-2018; Lehto-2018; Parson-2021; Schneider-2019; Tsarouha-2021; Ejlertsson-2021.	Minor concerns	Allen-2020: minor concerns (particiapnts characteristics not reported, unclear how quantitative data analysed). Aust- 2010: Minor concerns (some participants not included in sample and views only collected in quantitive, not qualitative methods, analysis described but formal method not reported, limited data to backup findings). Arapovic-Johansson-2020: very minor (potential preconceptions were n…	No concerns	Allen-2020: UK large hospital, schartz rounds, face to face. Aust-2010: Demark, large hospital, serveral departments, leadership coaching to address psychosocial work environment stress, face to face. Arapovic-Johansson-2020: Sweden, large primary healthcare organisation, interventions was job redesign to prevent stress, face to face. Byron-2015: UK, mixed sector, large, management competencies, …	No concerns	Good coherence and mostly descriptive	minor concerns	About half the studies have some depth or breadth issues	High confidence	Most studies have no or minor concerns. Good range of interventions and countries, and large healthcare organisations. About half the studies have good/fair breadth and depth.	HS	CP
RQ3a-13: Internal resources - Physical environment related to appropriate and accessible intervention location.	Context	Allen-2020; Byron-2015; Davey-2020; Ejlertsson-2021; Günüsen-2009; Tessier-2022.	No to minor concerns	Allen-2020: minor concerns (particiapnts characteristics not reported, unclear how quantitative data analysed). Byron-2015: minor concerns (participant characteristics not reported, reflexivity, quotes not labelled). Davey-2020: no concerns (only some participants characteristics reported). Ejlertsson-2021: no concerns. Günüsen-2009: no major methodological limitations. Tessier-2022: no concerns.	Minor concerns	Half UK based but good range of interventions. Allen-2020: UK large hospital, Schartz rounds, face to face. Byron-2015: UK, mixed sector, large, management competencies, method not reported. Davey-2020: UK, one large healthcare organisation, one department only, mentoring to enhance workplace resiliance. Ejlertsson-2021: Sweden, 5 health centres, recovery models, face to face in groups. Günüsen-2…	No Concerns	Good coherence and mostly descriptive	Minor concerns	Most studies fair/good depth and breadth, with two studies with limited depth or breadth.	High confidence	No or minor methodological issues. Altough limited number of studies, a good range of interventions good and fair breadth and depth of most studies.	HS	CP
RQ3a-14: Previous experience of mental health interventions and training	Mental Models	Byron-2015; Günüsen-2009.	Minor concerns	Byron-2015: minor concerns (participant characteristics not reported, reflexivity, quotes not labelled).Günüsen-2009: no major methodological limitations.	Moderate concerns	Byron-2015: UK, mixed sector, large, management competencies, method not reported. Günüsen-2009: Turkey, large healthcare organisation, reduction in burnout intervention, face-to face.	No concerns	Good coherance mostly descriptive	Minor concerns		Moderate Confidence	Only minor methodological concerns, with good breath and depth and high reliability and usefulness however, only two studies.	HS	CP
RQ3a-15: Perception of intervention as motivation to engage related to participants’relatability and level of interest in workplace stress, perceptions of the usefulness and positive reputation, of the intervention and progress made.	Mental Models	Aracpvoci-Johansson-2020; Aust-2010; Byron- 2015; Ejlertsson-2021; Günüsen-2009; Havermans-2018; Lehto-2018; Moll-2018; Parsons-2021; Schneider-2018; Slatyer-2018.	Minor concerns	Aust-2010: minor concerns (some participants not included in sample and views only collected in quantitive, not qualitative methods, analysis described but formal method not reported, limited data to backup findings. limited breadth). Arapovic-Johansson-2020: very minor (potential preconceptions were not reported, unclear respondent size for qualitative interviews). Byron-2015: minor concerns (pa…	No concerns	Aust-2010: Demark, large hospital, serveral departments, leadership coaching to address psychosocial work environment stress, face to face. Arapovic-Johansson-2020: Sweden, large primary healthcare organisation, interventions was job redesign to prevent stress, face to face. Byron-2015: UK, mixed sector, large, management competencies, method not reported. Ejlertsson-2021: Sweden, 5 health centre…	Non concerns	Good coherence with descriptive results rather than interpretive for most studies	Minor concerns	Good number of studies. Most studies fair/good depth and breadth, with three studies with limited depth, or limited breath, one with limited breadth and depth.	High confidence	Few methological limitations, good range of countries, interventions and large healthcare organisations, good coherence. Some breath and depth issues for some studies	HS	CP
RQ3a-16: Stigma about mental health and perceived confidentiality issues related to participants willingness to engage with the intervention, be open and talk about their experiences or gain insight into mental health problems.	Mental Models	Allen-2020; Davey-2020; Günüsen-2009; Havermans-2018; Moll-2018; Tessier-2022; Slatyer-2018.	Minor concerns	Allen-2020: minor concerns (particiapnts characteristics not reported, unclear how quantitative data analysed). Davey-2020: no concerns (only some participants characteristics reported). Günüsen-2009: no major methodological limitations. Havermans-2018: moderate concerns (population not reported, pilot not reported, limited analysis reported, quantititive analysis not reported). Moll-2018: minor …	No concerns	Good range of countries represented. Range of interventions with varied modes of delivery. Allen-2020: UK large hospital, Schartz rounds, face to face. Davey-2020: UK, one large healthcare organisation, one department only, mentoring to enhance workplace resiliance. Günüsen-2009: Turkey, large healthcare organisationm reduction in burnout intervention, face-to face. Havermans-2018: Netherlands, l…	No concerns	Good coherence and mostly descriptive	Minor concerns	Most studies have good/fair breadth or depth.	High confidence	Few methodological limitations. Good range of countries and interventions, good coherence and most studies have good/fair breadth and depth.	HS	CP
