# Supplementary material for: Barriers and facilitators to implementing workplace interventions to promote mental health: qualitative evidence synthesis
Source: Syst Rev. 2024 Jun 7;13:152. doi: 10.1186/s13643-024-02569-2 (PMC11157821; doi:10.1186/s13643-024-02569-2)
Supplement: Supplementary file 13 — Additional file 13. RQ3b (SME) GRADE-CERQual Assessments. [file 13643_2024_2569_MOESM13_ESM.xlsx]

## Sheet: Grade-CERQual
Code and name	N&R Domain	Studies contributing to finding	Methodological limitations judgement	Justification	Relevance judgement	Justification	Coherence judgement	Justification	Adequacy judgement	Justification	Overall GRADE-CERQual assessment	Justification	1st Reviewer (insert initials)	2nd Reviewer (insert initials)
RQ3b-1: Intervention content related to relevance and tailoring to the needs of the organisation or sector context and participants, varied and easy to use.	Intervention activities	Ross-2019; Moll-2018; Muuraiskangas-2016; Kerr-2019.	No or very minor concerns	There are only very minor concerns with the low N and engagement rate in one of the studies, but overall there appears to be no reason that this would have impact on the finding. The methodological quality of Moll-2018, Kerr-2019 and Ross-2019 is judged to be reasonably good and findings are likely to be reliable. There were some methodological issues with Muuraiskangas-2016, specifically to do w…	Minor concerns	The studies contributing to this finding are recent, conducted in diverse settings/places (Australia, Europe, America), and with populations of direct interest. The interventions have some range based on topic (mindfulness, stress management, and suicide prevention) and modality (online, in-person), therefore no concerns due to this variability.	No or very minor concerns	This descriptive finding is well represented from the data, with little variability or ambiguity and presents no or very minor concerns.	Moderate concerns	The finding is based on four studies, one of which provided very rich data, however two others did not provide extensive quotes/support for the finding. Overall, limited data and studies.	Moderate confidence	There are moderate concerns with one criterion, and very minor concerns for the other three criteria, therefore confidence has been marked as moderate	CL	CP
RQ3b-2 Fostering relationships and openness related to collaboration, communication, and reflective dialogue about mental health.	Intervention activities	Ross-2019; Moll-2018.	No or very minor concerns	The methodological quality of Moll-2018 and Ross-2019 is judged to be reasonable and findings are likely to be reliable. Ross-2019: quotes not labelled. Moll-2018: quotes not labelled	Minor concerns	This finding applies to healthcare and construction sectors. 2 healthcare organisations and a number of construction organisations were included, however, these were in Canada or Australia, therefore, limiting representation of non-Western countries and other cultures and other sectors. Interventions included MHFA and blended delivery mental health literacy training programme	No or very minor concerns	Descriptive and broadly written finding that is reflective of patterns described in the quotes/data.	Moderate concerns	The finding is based on thinly available data and from only two studies.	Moderate confidence	Marked down due to adequacy judgment despite very minor or minor concerns on the first three categories.	CL	CP
RQ3b-3: Management /leadership buy-in and support related to promoting and engaging employees in intervention.	Implementation strategy	Kerr-2019; Moll-2018; Muuraiskangas-2016;	Minor concerns	The methodological quality of Moll-2018 and Kerr-2019 is judged to be reasonably good and findings are likely to be reliable. There were some methodological issues with Muuraiskangas, specifically to do with the sample recruited in relation to the target population (i.e. low intervention participation rate), however, researchers did use a survey to identify reasons for not engaging. As only 3 stu…	Minor concerns	This finding applies to SMEs in ICT and healthcare sectors. 2 Finnish ICT organisations, 2 hospitals, 31 of emergency call centres and a number of construction organisations were included, and these were in Finland, Canada, and America, therefore, limiting representation of non-Western countries and other cultures. Western cultures, including North America and Europe are represented though.	No or very minor concerns	Fairly descriptive finding, and phrased fairly generically and provides examples from the data with the ways in which the finding is particularly relevant. Some minor aspect of interpretation, in particular from Kerr study around designating time for completion, however, this is only a very minor concern.	Moderate concerns	Data fairly thin from Muuraiskangas, which was the weakest methodologically of the group; limited number of quotes from Moll and Kerr. Limited number of studies overall.	Moderate confidence	Moderate confidence due to adequacy judgment and two other minor concerns.	CL	CP
RQ3b-4: Promoting participation in the intervention related to multiple promotion strategies to increase local visibility through change agents and managers.	Implementation strategy	Muuraiskangas-2016; Ross-2019.	Moderate concerns	The methodological quality of Ross-2019 is judged to be reasonably good and findings are likely to be reliable. There were some methodological issues with Muuraiskangas, specifically to do with the sample recruited in relation to the target population (i.e. low intervention participation rate), however, researchers did use a survey to identify reasons for not engaging. As only 2 studies contribut…	Minor concerns	The studies contributing to this finding are recent, conducted in somewhat similar settings, 2 Finnish ICT organisations and a number of Australian construction organisations were included, therefore, limiting representation of non-Western countries and other cultures, and with populations of direct interest. The interventions have some range based on topic (stress management and suicide preventi…	No or very minor concerns	Largely descriptive finding, though it does represent it fairly well.	Moderate concerns	The finding is based on two studies, which both offered a fairly thin description of the phenomenon of interest.	Moderate confidence	It is likely that this review finding is a reasonable representation fo the phenomenon of interest. It is hampered somewhat by a lack of depth/richness of data to substantiate, however, as the findings are fairly descriptive in nature, we have given this moderate confidence (despite 2 components being marked as having moderate concerns).	CL	CP
RQ3b-5: Clarity of roles, responsibilities, and boundaries relate to local implementation and intervention providers.	Implementation strategy	Ross-2019; Muuraiskangas-2016.	Moderate concerns	The methodological quality of Ross-2019 is judged to be reasonably good and findings are likely to be reliable. There were some methodological issues with Muuraiskangas, specifically to do with the sample recruited in relation to the target population (i.e. low intervention participation rate), however, researchers did use a survey to identify reasons for not engaging. Only 2 studies contributing…	Minor concerns	The studies contributing to this finding are recent, conducted in somewhat similar settings, 2 Finnish ICT organisations and a number of Australian construction organisations were included, therefore, limiting representation of non-Western countries and other cultures, and with populations of direct interest. The interventions have some range based on topic (stress management and suicide preventi…	No or very minor concerns	The finding is descriptive and illustrative of the underlying patterns that appear in the data.	Moderate concerns	The finding is based on two studies, which both offered a fairly thin description of the phenomenon of interest.	Moderate confidence	It is likely that this review finding is a reasonable representation fo the phenomenon of interest. It's hampered somewhat by a lack of depth/richness of data to substantiate it and some methodological limitations, however, it is fairly descriptive in nature.	CL	CP
RQ3b-6: Physical environment related to appropriate and accessible intervention location.	Context	Kerr-2019.	Moderate concerns	The methodological quality of Kerr-2019 is judged to be reasonable. Only one studies contributing so these limitations are more serious.	Moderate concerns	This finding is applicable to SMEs in the ICT and healthcare sectors. Specifically, these studies were set in 2 Finnish ICT organisations and 31 emergency call centres in America and Canada.	Moderate concerns	The finding is descriptive and illustrative of the underlying patterns that appear in the data.	Serious concerns	This finding is only based on one studies, however, there is a reasonable amount of detailed data in both that support the finding.	Minor confidence	Our confidence in this finding is minor because we have moderate concerns across three of four components, and one component judged to have serious concerns.	CP	CL
RQ3b-7 Perception of intervention as motivation to engage related to participants’ relatability and level of interest in workplace stress, positive reputation of the intervention, perceptions of the usefulness, and progress	Mental Models	Ross-2019; Kerr-2019; Moll-2018; Muuraiskangas-2016, Dawkins-2018.	No to very minor concerns	Dawkins-2018 study had some methodological limitations, e.g. there was a low response rate, suggesting there may be an error of nonobservation due to unsuccessful attempts to obtain the desired information from an elgible organisation.The methodological quality of Moll-2018, Ross-2019 and Kerr-2019 is judged to be reasonably good and findings are likely to be reliable. There were some methodologi…	Minor concerns	This finding applies to SMEs in ICT, healthcare and construction sectors. Dawkins-2018 study included SMEs from across Australia, therefore, including SMEs in a range of sectors. The study also focuses on managers motivations, however, our review is interested in all perspectives. Given that only one study contributes to this finding, the finding is only relevant to the country that the study is …	No to minor concerns	This finding is largely descriptive - it describes the patterns in the data with little to no interpretation. Dawkins This finding is very descriptive and because just one study contributes, there is little variation to describe.	Minor concerns	This finding is based on 4 studies with some quotes from each study, however, the finding is relatively descriptive, therefore, we only have minor concerns. (Dawklins That study included a number of organisations, which is beneficial, however, it was also very focussed in terms of it's research questions and the data was not particularly rich, therefore, we have serious concerns about the adequac…	Moderate confidence	We have some concerns in some components, therefore, we have marked our confidence as moderate.	CP	CL

## Sheet: Drop down
Intervention activities
Implementation strategy
Context
Mental Models
